# Supplementary material for: Identifying small-molecules binding sites in RNA conformational ensembles with SHAMAN
Source: Nat Commun. 2024 Jul 8;15:5725. doi: 10.1038/s41467-024-49638-7 (PMC11231146; doi:10.1038/s41467-024-49638-7)
Supplement: Supplementary file 3 — Supplementary Dataset 1 [file 41467_2024_49638_MOESM3_ESM.xlsx]

## Sheet: 6dn3
best_FES	delta	old_clstr	FES	sigma	volume	buriedness	probe	clstr_id	clstr_pop	pocket_ID	g	gyr_p	DDG	validating
-32.922	12.068	[32]	[-32.922]	[30.032]	[14]	[0.86]	['17-ACEY-ions']	1	['0.999']	[0]	['[38.32029924549253, 35.78187089039219, 38.18847049652757]']	[1.2796271703]	0	FALSE
-32.884	12.068	[21, 26, 10, 0, 19, 8, 34, 9, 18, 20, 16, 25, 5]	[-32.884, -32.864, -32.803, -32.56, -32.33, -32.303, -30.557, -27.738, -25.639, -24.957, -23.903, -23.444, -21.878]	[42.215, 19.523, 21.044, None, 11.556000000000001, 17.977, None, 18.713, 10.192, None, None, 21.276, None]	[16, 29, 22, 20, 20, 17, 16, 10, 14, 8, 36, 9, 6]	[1.87, 2.11, 2.02, 1.82, 1.49, 2.2800000000000002, 2.95, 3.99, 2.47, 3.5, 1.85, 2.19, 3.3]	['09-PIRZ', '12-BETH', '05-MEPY', '01-BENX', '08-IMIA', '04-DMEE', '18-BENX', '04-DMEE', '08-IMIA', '08-IMIA', '06-BENF', '11-PYRD', '02-BETH']	1	['0.994', '0.991', '0.998', '1.0', '0.999', '1.0', '0.994', '1.0', '0.999', '0.999', '0.998', '0.992', '0.999']	[0, 0, 0, 0, 1, 0, 1, 1, 0, 2, 5, 2, 3]	['[43.039820377295385, 55.52639007073784, 24.40882776953274]', '[45.93756372814974, 50.23714135033785, 29.346760234693914]', '[40.390107906592, 51.59018061793577, 23.416040409499033]', '[38.54940366088672, 48.57894756940704, 24.669917206154217]', '[45.16915953529817, 46.109496893600614, 30.8621453432569]', '[40.6973274589169, 45.75684502654578, 29.17269843294953]', '[44.02209390254173, 45.1602145…	[1.5572891215, 2.0574097632, 1.7022839032000001, 1.5459817018000002, 1.3708969822000001, 1.3002378938999999, 1.5253399231, 1.207912781, 1.7503847064, 1.4293907913, 3.5471842291, 1.5287076109000002, 1.3526343597000001]	0.038	TRUE
-32.876	12.068	[17]	[-32.876]	[None]	[5]	[1.29]	['07-MEOH']	1	['0.994']	[0]	['[27.554349466250834, 42.34000015258789, 34.96124935733515]']	[0.9359698909]	0.046	FALSE
-32.829	12.068	[30]	[-32.829]	[4.876]	[45]	[1.13]	['15-MEPY']	1	['0.999']	[0]	['[48.568098947211986, 23.058808915605386, 48.72234805111223]']	[1.7946688922]	0.093	FALSE
-32.829	12.068	[22]	[-32.829]	[None]	[6]	[2.96]	['10-FORM']	1	['0.998']	[0]	['[49.61501587286845, 36.76058323570106, 35.336048471900796]']	[1.0739618787]	0.093	FALSE
-32.156	12.068	[27, 31]	[-32.156, -30.48]	[3.685, 17.767]	[5, 6]	[1.83, 2.31]	['13-MAMY', '16-MAMY-ions']	1	['1.0', '0.993']	[0, 0]	['[51.17730540116877, 46.73978015255633, 41.380197836947524]', '[52.81928611049173, 45.41272173363726, 37.33346227802839]']	[0.9035665501000001, 1.0257472365]	0.766	FALSE
-32.075	12.068	[28]	[-32.075]	[None]	[8]	[2.87]	['14-ACEY']	1	['0.998']	[0]	['[38.380948592349995, 62.47532093263307, 37.75361840577422]']	[1.3282778696]	0.847	FALSE
-32.024	12.068	[3]	[-32.024]	[4.178]	[38]	[1.5]	['02-BETH']	1	['0.999']	[1]	['[38.958483526204446, 38.936575797687006, 42.140961004512846]']	[2.0048979322]	0.898	FALSE
-31.84	12.068	[14]	[-31.84]	[1.616]	[429]	[1.16]	['06-BENF']	1	['0.998']	[3]	['[34.02742538371396, 82.58679495847838, 26.62803931465252]']	[4.6978584269]	1.082	FALSE
-31.676	12.068	[23]	[-31.676]	[8.692]	[27]	[1.81]	['11-PYRD']	1	['0.992']	[0]	['[30.641898458363197, 35.274400987969564, 27.447949755170562]']	[1.5560993347]	1.246	FALSE
-31.666	12.068	[33]	[-31.666]	[20.883]	[15]	[1.57]	['18-BENX']	1	['0.994']	[0]	['[33.2520859540374, 62.4192772969497, 28.863426814593012]']	[1.6219058998]	1.256	FALSE
-31.596	12.068	[6]	[-31.596]	[5.575]	[28]	[3.84]	['03-PRPX']	1	['1.0']	[0]	['[55.479270936969364, 60.05900870845517, 13.198124074799454]']	[1.5972910155]	1.326	FALSE
-29.9	12.068	[24]	[-29.9]	[12.58]	[26]	[3.29]	['11-PYRD']	1	['0.992']	[1]	['[55.46445382732949, 28.041737183653055, 28.673744555665802]']	[1.5377671409]	3.022	FALSE
-29.399	12.068	[29]	[-29.399]	[None]	[7]	[1.7000000000000002]	['14-ACEY']	1	['0.998']	[1]	['[45.821448742942145, 67.63177813196167, 32.16503011945548]']	[1.3137550453]	3.523	FALSE
-28.794	12.068	[7]	[-28.794]	[2.415]	[13]	[0.30000000000000004]	['03-PRPX']	1	['1.0']	[1]	['[38.21022846636342, 55.2143596663687, 42.86620162545597]']	[1.474525124]	4.128	FALSE
-28.096	12.068	[13]	[-28.096]	[7.081]	[59]	[1.6400000000000001]	['06-BENF']	1	['0.998']	[2]	['[48.54063821927365, 50.32547727695534, 12.64575441044332]']	[3.5970997414]	4.826	FALSE
-28.004	12.068	[2]	[-28.004]	[17.427]	[21]	[0.89]	['02-BETH']	1	['0.999']	[0]	['[44.00372859808625, 41.69601977531096, 22.491134417326354]']	[1.9423157776000002]	4.918	FALSE
-27.616	12.068	[4]	[-27.616]	[None]	[18]	[2.42]	['02-BETH']	1	['0.999']	[2]	['[49.045816549863204, 53.57877906049119, 34.15903801694593]']	[1.9859770261]	5.306	TRUE
-25.472	12.068	[1]	[-25.472]	[None]	[11]	[3.04]	['01-BENX']	1	['1.0']	[1]	['[48.22653737506204, 37.03544144157185, 46.888646602385684]']	[1.4199080896]	7.45	FALSE
-24.847	12.068	[11]	[-24.847]	[16.836]	[83]	[1.12]	['06-BENF']	1	['0.998']	[0]	['[25.049944229683845, 47.814193630767925, 22.89523246824005]']	[3.6293904717]	8.075	FALSE
-24.302	12.068	[15]	[-24.302]	[1.078]	[92]	[1.42]	['06-BENF']	1	['0.998']	[4]	['[24.7082283870665, 27.6251795446119, 34.27260414046769]']	[3.9151577226]	8.62	FALSE
-22.908	12.068	[12]	[-22.908]	[1.607]	[52]	[0.99]	['06-BENF']	1	['0.998']	[1]	['[69.91847944119623, 24.058566231072685, 30.88340801922592]']	[3.3702765221]	10.014	FALSE

## Sheet: 6wjr
best_FES	delta	old_clstr	FES	sigma	volume	buriedness	probe	clstr_id	clstr_pop	pocket_ID	g	gyr_p	DDG	validating
-32.736	10.678	[1]	[-32.736]	[None]	[35.0]	[1.33]	['02-BETH']	1	['0.98']	[0]	['[51.30750848389565, 35.987278620507404, 36.219789986327235]']	[1.9536848254999999]	0	TRUE
-32.66	10.678	[18, 4, 19, 7]	[-32.66, -32.646, -32.368, -31.619]	[None, 16.601, 36.271, 32.814]	[18.0, 38.0, 32.0, 59.0]	[2.63, 3.38, 1.8900000000000001, 1.62]	['14-ACEY', '05-MEPY', '15-MEPY', '06-BENF']	1	['0.952', '0.989', '0.959', '0.903']	[0, 0, 0, 2]	['[45.74918518406771, 32.72445907780821, 33.441411947430595]', '[46.39427760869941, 29.52318949005939, 35.36529984803667]', '[45.726748089846176, 33.980903502308905, 34.03003212722443]', '[45.95314178340959, 36.46144021014696, 34.269160972784505]']	[1.3743487271000001, 1.7328515021, 1.8049451899000002, 3.6573535463]	0.076	TRUE
-32.655	10.678	[12]	[-32.655]	[None]	[5.0]	[3.0]	['10-FORM']	1	['0.888']	[0]	['[65.2995950784385, 43.527162199803506, 38.98285967662462]']	[1.0787929956]	0.081	FALSE
-32.628	10.678	[2]	[-32.628]	[None]	[8.0]	[1.25]	['03-PRPX']	1	['0.922']	[0]	['[56.47987366722316, 30.28123352643476, 32.04661141446357]']	[1.3683648869]	0.108	FALSE
-32.616	10.678	[17, 3]	[-32.616, -32.599]	[None, 10.678]	[5.0, 8.0]	[4.9, 2.17]	['13-MAMY', '04-DMEE']	1	['0.938', '0.962']	[0, 0]	['[42.4775401186452, 24.330089867839185, 60.06093955064254]', '[41.822237379789684, 23.033950580470982, 58.634278645468676]']	[0.8293809326, 1.2502580722]	0.12	FALSE
-32.597	10.678	[4]	[-32.597]	[None]	[22.0]	[1.38]	['18-BENX']	2	['0.109']	[0]	['[28.54880865186286, 33.56567615994858, 37.35061226542646]']	[1.4949039104000001]	0.139	FALSE
-32.573	10.678	[9, 15, 23, 8]	[-32.573, -31.797, -23.437, -19.136]	[3.4130000000000003, None, None, 28.402]	[46.0, 18.0, 8.0, 6.0]	[3.88, 2.61, 4.8100000000000005, 3.45]	['08-IMIA', '12-BETH', '17-ACEY-ions', '06-BENF']	1	['0.905', '0.976', '0.856', '0.903']	[0, 0, 2, 3]	['[47.92949796527045, 23.096756963976976, 36.19888889288497]', '[47.057970071593274, 24.43786975376009, 39.794135928111736]', '[43.328247482520204, 20.495126795155834, 38.144153608403826]', '[47.48555906590779, 21.51340438428639, 39.687788114325926]']	[2.3947528874, 1.9439791694, 1.3649090816, 1.4753235295]	0.163	TRUE
-32.565	10.678	[0]	[-32.565]	[0.787]	[31.0]	[2.39]	['01-BENX']	1	['0.959']	[0]	['[33.860727004618, 37.05095243873103, 45.91823688663751]']	[1.5911828477]	0.171	FALSE
-32.401	10.678	[25, 16]	[-32.401, -29.765]	[23.475, None]	[25.0, 19.0]	[1.48, 2.48]	['18-BENX', '12-BETH']	1	['0.87', '0.976']	[1, 1]	['[61.0656905253232, 28.33836199534747, 43.6046496106459]', '[60.297278746596945, 30.673638657919497, 45.55073031108187]']	[1.5588192374, 1.9305146944]	0.335	FALSE
-32.208	10.678	[14]	[-32.208]	[None]	[14.0]	[2.17]	['11-PYRD']	1	['0.982']	[1]	['[40.52428049864752, 29.676286260647352, 52.32376124016896]']	[1.5630356568]	0.528	FALSE
-31.303	10.678	[11]	[-31.303]	[29.3]	[17.0]	[1.6800000000000002]	['09-PIRZ']	1	['0.982']	[1]	['[44.601279088781155, 18.579485374749492, 48.44701522549277]']	[1.4770097797]	1.433	FALSE
-30.879	10.678	[21]	[-30.879]	[20.693]	[21.0]	[0.48]	['17-ACEY-ions']	1	['0.856']	[0]	['[27.80690253432231, 31.410723068509803, 36.5403060603302]']	[1.3238586797]	1.857	FALSE
-30.706	10.678	[22]	[-30.706]	[10.211]	[15.0]	[0.81]	['17-ACEY-ions']	1	['0.856']	[1]	['[60.06472963646807, 27.785718955503395, 28.472319887015455]']	[1.2814173264]	2.03	FALSE
-30.441	10.678	[10]	[-30.441]	[4.9510000000000005]	[13.0]	[1.47]	['09-PIRZ']	1	['0.982']	[0]	['[39.67620457736649, 38.52720418944602, 46.58621972876042]']	[1.5437891961]	2.295	FALSE
-29.779	10.678	[2]	[-29.779]	[None]	[17.0]	[1.02]	['17-ACEY-ions']	2	['0.132']	[2]	['[43.89839595838431, 21.162584072791077, 41.36941737567779]']	[1.6654549278]	2.957	FALSE
-29.221	10.678	[0]	[-29.221]	[3.705]	[13.0]	[1.17]	['17-ACEY-ions']	2	['0.132']	[0]	['[39.59602364784409, 20.23442322935102, 65.29728409624585]']	[1.3874866145]	3.515	FALSE
-28.952	10.678	[3]	[-28.952]	[None]	[8.0]	[0.98]	['17-ACEY-ions']	2	['0.132']	[3]	['[40.93832093754253, 20.62780033841276, 42.956252602534974]']	[1.2512218288999999]	3.784	FALSE
-28.527	10.678	[13]	[-28.527]	[23.439]	[12.0]	[2.8200000000000003]	['11-PYRD']	1	['0.982']	[0]	['[58.10698316966199, 44.79094638971504, 38.759638671507545]']	[1.6180942629000001]	4.209	FALSE
-28.243	10.678	[5, 24]	[-28.243, -24.768]	[5.692, 1.037]	[77.0, 15.0]	[1.62, 1.03]	['06-BENF', '18-BENX']	1	['0.903', '0.87']	[0, 0]	['[59.2705990953402, 28.524620506478474, 70.38698948468493]', '[60.73812328903998, 30.36595523399951, 69.86626567975226]']	[3.6842378136000002, 1.835250136]	4.493	FALSE
-27.431	10.678	[1]	[-27.431]	[None]	[9.0]	[2.26]	['17-ACEY-ions']	2	['0.132']	[1]	['[60.88230291804781, 19.606077282379864, 50.955052283163255]']	[1.2033607083]	5.305	FALSE
-27.096	10.678	[20]	[-27.096]	[None]	[19.0]	[3.04]	['15-MEPY']	1	['0.959']	[1]	['[41.43507807912902, 35.962982120653955, 33.19968197039548]']	[1.7183699129]	5.64	FALSE
-25.288	10.678	[6]	[-25.288]	[2.193]	[53.0]	[1.27]	['06-BENF']	1	['0.903']	[1]	['[68.63779284588615, 45.851687208204446, 23.131872669875772]']	[3.3549619946]	7.448	FALSE

## Sheet: 4lvx
best_FES	delta	old_clstr	FES	sigma	volume	buriedness	probe	clstr_id	clstr_pop	pocket_ID	g	gyr_p	DDG	validating
-32.111	5.234	[12]	[-32.111]	[7.929]	[17.0]	[2.36]	['09-PIRZ']	1	['0.785']	[0]	['[24.31290885104094, 31.17617122569885, 46.98311530967698]']	[1.587541721]	0	FALSE
-32.102	5.234	[2, 4, 5, 1]	[-32.102, -30.159, -25.782, -21.49]	[34.083, None, None, None]	[13.0, 33.0, 5.0, 5.0]	[2.5300000000000002, 2.12, 2.66, 3.05]	['05-MEPY', '06-BENF', '06-BENF', '02-BETH']	2	['0.149', '0.118', '0.118', '0.156']	[0, 1, 2, 1]	['[38.028524946682765, 36.70985547338195, 47.0458124465356]', '[36.13688669661374, 36.6032612106407, 45.44768913611163]', '[39.45000102178042, 34.67999561583135, 49.120005836363816]', '[32.41370383833252, 34.9812608495284, 45.14545654590826]']	[1.5326182553, 3.3643457759, 1.1661893784, 1.1703488369]	0.009	TRUE
-32.1	5.234	[0]	[-32.1]	[None]	[16.0]	[1.52]	['01-BENX']	1	['0.974']	[0]	['[32.83975303615276, 30.42942522532202, 46.11217719568268]']	[1.341853129]	0.011	FALSE
-32.09	5.234	[11, 9, 30]	[-32.09, -31.421, -28.563]	[3.574, None, None]	[31.0, 20.0, 10.0]	[1.85, 1.52, 2.0]	['08-IMIA', '05-MEPY', '16-FORM']	1	['0.972', '0.833', '0.97']	[0, 1, 1]	['[27.414807922382504, 52.649322379073006, 41.03645908692093]', '[27.52970435066981, 52.620553679125734, 40.59446705500465]', '[27.501052585212143, 53.76157466000571, 38.505438904347315]']	[1.4194718054, 1.655446735, 1.2849155006]	0.021	FALSE
-32.055	5.234	[10]	[-32.055]	[1.842]	[235.0]	[2.73]	['06-BENF']	1	['0.86']	[0]	['[45.08360460614434, 10.58809767853647, 34.52488769512658]']	[3.7420529484]	0.056	FALSE
-32.029	5.234	[6]	[-32.029]	[None]	[21.0]	[1.82]	['09-PIRZ']	2	['0.199']	[0]	['[23.471836817956458, 30.60328032909567, 46.61239819081841]']	[1.5934241448000002]	0.082	FALSE
-32.026	5.234	[18]	[-32.026]	[11.684]	[5.0]	[2.06]	['12-MAMY']	1	['0.948']	[0]	['[27.664411363819106, 58.947978306367375, 43.72340041743443]']	[0.8772124929]	0.085	FALSE
-31.969	5.234	[1]	[-31.969]	[5.234]	[22.0]	[1.71]	['02-BETH']	1	['0.814']	[0]	['[35.17999714909765, 69.86226943478837, 25.665033023615408]']	[1.9302045446]	0.142	FALSE
-31.967	5.234	[7, 25]	[-31.967, -23.679]	[25.229, 4.503]	[10.0, 9.0]	[1.21, 3.8200000000000003]	['04-DMEE', '15-IMIA']	1	['0.957', '0.97']	[1, 1]	['[25.308622998385715, 71.86891426427545, 40.856350923744486]', '[25.781933114459434, 70.28542807102009, 41.414079124210204]']	[1.133708075, 1.4202825288]	0.144	FALSE
-31.921	5.234	[19]	[-31.921]	[None]	[14.0]	[2.29]	['13-ACEY']	1	['0.972']	[0]	['[30.51200300826926, 33.54020923613295, 45.99262761579759]']	[1.3052639555]	0.19	FALSE
-31.801	5.234	[0]	[-31.801]	[4.7059999999999995]	[31.0]	[2.55]	['02-BETH']	2	['0.156']	[0]	['[31.42354671598672, 33.669928678151464, 51.04677805896024]']	[2.0624917652]	0.31	FALSE
-31.255	5.234	[29]	[-31.255]	[12.142]	[15.0]	[4.01]	['16-FORM']	1	['0.97']	[0]	['[33.88101528767815, 36.82103350448756, 42.39440848793159]']	[1.2284918184]	0.856	TRUE
-31.209	5.234	[22]	[-31.209]	[32.83]	[16.0]	[1.17]	['14-BENX']	1	['0.968']	[1]	['[26.87180089565476, 59.21511456939937, 25.74370008791377]']	[1.5769108839000001]	0.902	FALSE
-31.066	5.234	[27]	[-31.066]	[None]	[22.0]	[2.61]	['15-IMIA']	1	['0.97']	[3]	['[35.12421600896178, 31.54380626849317, 33.549099475197046]']	[1.371561615]	1.045	FALSE
-30.322	5.234	[2, 14, 6]	[-30.322, -27.838, -23.758]	[0.987, 2.4, 0.508]	[18.0, 35.0, 5.0]	[1.32, 1.85, 1.28]	['03-PRPX', '11-PYRD', '04-DMEE']	1	['0.968', '0.867', '0.957']	[0, 1, 0]	['[19.482250234099197, 58.48726778122794, 38.43564600721286]', '[18.100969750169845, 59.260552283898825, 37.318360914665654]', '[16.343059167970274, 58.03882364186565, 34.0936029033245]']	[1.4168109279, 1.6285103715, 1.1165091091]	1.789	FALSE
-30.282	5.234	[3]	[-30.282]	[20.092]	[52.0]	[2.19]	['06-BENF']	2	['0.118']	[0]	['[29.494193274406594, 24.087994935491583, 32.54942138695847]']	[3.688555375]	1.829	FALSE
-29.973	5.234	[16]	[-29.973]	[32.304]	[43.0]	[3.09]	['11-PYRD']	1	['0.867']	[3]	['[34.76678576793011, 27.018043359043947, 42.437105556396006]']	[2.620048598]	2.138	FALSE
-28.798	5.234	[3, 8]	[-28.798000000000002, -28.342]	[0.434, 3.934]	[13.0, 25.0]	[2.77, 3.21]	['03-PRPX', '05-MEPY']	1	['0.968', '0.833']	[1, 0]	['[39.463111648785464, 36.34413620871974, 48.4911194810176]', '[37.86761908343318, 37.305040344634136, 47.90435367472035]']	[1.1877887263, 1.8605083944]	3.313	TRUE
-28.513	5.234	[17]	[-28.513]	[None]	[25.0]	[2.86]	['11-PYRD']	1	['0.867']	[4]	['[25.019176474798552, 66.35175042070233, 43.46578653845968]']	[1.4914157088]	3.598	FALSE
-27.646	5.234	[26, 23]	[-27.646, -27.31]	[1.619, None]	[15.0, 15.0]	[5.28, 4.92]	['15-IMIA', '14-BENX']	1	['0.97', '0.968']	[2, 2]	['[31.85604601261508, 63.88412060513016, 41.779175897708306]', '[32.59236320816044, 64.12192672607975, 41.33789533047719]']	[1.2727426628, 1.5543735169000001]	4.465	TRUE
-26.952	5.234	[4, 13]	[-26.952, -21.964]	[1.699, 16.425]	[11.0, 18.0]	[0.53, 0.8200000000000001]	['03-PRPX', '11-PYRD']	1	['0.968', '0.867']	[2, 0]	['[31.912404804260422, 48.358204813378954, 51.88042293175303]', '[31.26537698819881, 51.971416732786345, 50.75070814195258]']	[1.4180595544, 1.5425760841]	5.159	FALSE
-26.277	5.234	[21]	[-26.277]	[21.002]	[16.0]	[1.76]	['14-BENX']	1	['0.968']	[0]	['[36.792362812607834, 43.01212828449146, 30.408942354094332]']	[1.5969280935999999]	5.834	FALSE
-26.171	5.234	[15]	[-26.171]	[0.788]	[15.0]	[1.98]	['11-PYRD']	1	['0.867']	[2]	['[18.663427898537133, 65.13068833479242, 25.77587582953721]']	[2.0270811031]	5.94	FALSE
-24.036	5.234	[24]	[-24.036]	[7.779]	[11.0]	[5.22]	['15-IMIA']	1	['0.97']	[0]	['[22.85915842882337, 49.41913889874892, 52.93429347353317]']	[1.2760006929]	8.075	FALSE
-23.901	5.234	[20]	[-23.901]	[None]	[5.0]	[1.99]	['13-ACEY']	1	['0.972']	[1]	['[32.26999992132187, 48.82160619622156, 45.86558820599046]']	[1.1802455614]	8.21	FALSE
-23.092	5.234	[5]	[-23.092]	[14.184]	[6.0]	[4.67]	['03-PRPX']	1	['0.968']	[3]	['[32.80215734007879, 63.49860232331469, 51.890317462012945]']	[1.1627247994]	9.019	FALSE
-22.611	5.234	[28]	[-22.611]	[None]	[7.0]	[6.04]	['15-IMIA']	1	['0.97']	[4]	['[30.856569968905923, 69.00976264863311, 41.7072998333601]']	[1.203286875]	9.5	FALSE

## Sheet: 7kd1
best_FES	delta	old_clstr	FES	sigma	volume	buriedness	probe	clstr_id	clstr_pop	pocket_ID	g	gyr_p	DDG	validating
-32.421	8.846	[0, 4]	[-32.421, -30.244]	[None, 19.781]	[9.0, 11.0]	[2.14, 2.96]	['01-BENX', '13-ACEY']	3	['0.11', '0.243']	[0, 1]	['[26.54756242542113, 45.81766212236049, 57.19269492593402]', '[24.800609392672428, 47.33864061835785, 58.2529585597813]']	[1.5891627187, 1.3032210819]	0	FALSE
-32.419	8.846	[1]	[-32.419]	[47.901]	[19.0]	[2.14]	['05-MEPY']	2	['0.464']	[0]	['[23.098825475636737, 44.11670106248834, 51.91717368441966]']	[1.8605470415]	0.002	FALSE
-32.401	8.846	[0]	[-32.401]	[None]	[29.0]	[2.04]	['02-BETH']	2	['0.573']	[0]	['[25.301233551917676, 47.15430634078277, 67.09107822961086]']	[1.8908990220000002]	0.02	FALSE
-32.387	8.846	[20, 17]	[-32.387, -30.749]	[40.422, 9.354]	[20.0, 10.0]	[2.77, 3.8]	['09-PIRZ', '07-MEOH']	1	['0.575', '0.867']	[0, 0]	['[26.542052286095412, 31.16184207337998, 30.15203164123235]', '[26.442145613042058, 28.519270658625075, 33.61549120376475]']	[1.4330076666, 1.2367836612]	0.034	TRUE
-32.347	8.846	[28, 24]	[-32.347, -23.595]	[6.829, None]	[8.0, 11.0]	[2.71, 1.13]	['12-MAMY', '11-PYRD']	1	['0.652', '0.514']	[0, 1]	['[31.72897982058729, 32.32982283657212, 43.633698070726346]', '[31.021728490656574, 32.78974212864775, 44.70892507870433]']	[1.0656000899, 1.4812783787]	0.074	FALSE
-32.345	8.846	[19]	[-32.345]	[None]	[14.0]	[3.48]	['08-IMIA']	1	['0.886']	[0]	['[28.842579115042934, 47.95674305114829, 61.65669623496875]']	[1.3109675789]	0.076	FALSE
-32.285	8.846	[5]	[-32.285]	[0.54]	[47.0]	[2.5700000000000003]	['14-BENX']	3	['0.277']	[0]	['[24.46998541962559, 37.48402345009862, 61.95807674975809]']	[2.1547662572]	0.136	FALSE
-32.25	8.846	[2]	[-32.25]	[0.85]	[148.0]	[1.97]	['06-BENF']	2	['0.513']	[0]	['[22.65874332722472, 15.270105929541286, 38.15132456323008]']	[3.7364046010000003]	0.171	FALSE
-32.214	8.846	[31]	[-32.214]	[None]	[20.0]	[1.6]	['14-BENX']	1	['0.6']	[0]	['[24.694059700284612, 38.87244972098029, 61.78815123201196]']	[1.6734446402]	0.207	FALSE
-32.21	8.846	[22]	[-32.21]	[None]	[9.0]	[4.61]	['10-FORM']	1	['0.855']	[1]	['[41.2617491789056, 45.63439953254238, 40.33867553041005]']	[1.1256372623]	0.211	FALSE
-31.944	8.846	[6]	[-31.944]	[None]	[8.0]	[1.72]	['11-PYRD']	2	['0.478']	[0]	['[22.50326132891309, 46.95027808045989, 62.31337212735518]']	[1.4435744279]	0.477	FALSE
-31.821	8.846	[7]	[-31.821]	[11.866]	[37.0]	[1.5899999999999999]	['05-MEPY']	1	['0.526']	[0]	['[35.54287725967453, 48.48910270324672, 65.39743020195012]']	[1.7194214008]	0.6	FALSE
-31.73	8.846	[30, 1, 23]	[-31.73, -31.592, -30.646]	[None, None, 10.952]	[14.0, 6.0, 25.0]	[0.6900000000000001, 0.86, 1.23]	['13-ACEY', '03-PRPX', '11-PYRD']	1	['0.646', '0.882', '0.514']	[1, 0, 0]	['[28.725972271215714, 28.517990027967283, 43.989345693258606]', '[31.447476082519348, 27.177477600913146, 44.72480640242988]', '[25.40378041557294, 30.413706428814226, 46.06425083143806]']	[1.4053524564, 0.9429424617000001, 1.431478658]	0.691	FALSE
-31.655	8.846	[1]	[-31.655]	[None]	[15.0]	[1.9]	['12-MAMY']	3	['0.201']	[0]	['[32.60522814952195, 43.21963540946226, 50.07522267277648]']	[1.0558684961]	0.766	FALSE
-31.628	8.846	[43]	[-31.628]	[9.479]	[16.0]	[0.74]	['16-DMEE']	1	['0.867']	[0]	['[43.305786681815, 37.629349781298366, 26.387656762620786]']	[1.374619896]	0.793	FALSE
-31.614	8.846	[5]	[-31.614]	[None]	[15.0]	[3.05]	['09-PIRZ']	2	['0.412']	[1]	['[31.961462798075534, 33.228023052781154, 25.415034326644918]']	[1.744120074]	0.807	FALSE
-31.287	8.846	[0, 21]	[-31.287, -24.686]	[None, 6.155]	[8.0, 6.0]	[0.9, 1.8599999999999999]	['02-BETH', '10-FORM']	1	['0.415', '0.855']	[0, 0]	['[25.62486279982007, 47.413905518169656, 67.89688056472762]', '[25.498692322487088, 44.83642597435013, 66.16729631388102]']	[1.5203551606999999, 0.9003018172]	1.134	FALSE
-30.76	8.846	[10]	[-30.76]	[1.24]	[210.0]	[1.8399999999999999]	['06-BENF']	1	['0.468']	[1]	['[37.342697323168046, 55.32570222008205, 42.82393283223199]']	[4.5769445567]	1.661	FALSE
-30.408	8.846	[18, 8, 34]	[-30.408, -28.484, -25.976]	[None, 10.098, 3.996]	[5.0, 24.0, 11.0]	[4.53, 4.93, 2.25]	['07-MEOH', '05-MEPY', '15-PRPX']	1	['0.867', '0.526', '0.901']	[1, 1, 2]	['[26.623019776899692, 44.30987796141066, 54.440871938909794]', '[24.71385008584663, 44.33099570468166, 52.76012215823401]', '[26.041956724683672, 45.444794970827346, 49.77748394993865]']	[1.1055177465, 2.0541898717000002, 1.0334494253]	2.013	FALSE
-29.911	8.846	[4]	[-29.911]	[7.472]	[12.0]	[3.92]	['04-DMEE']	1	['0.89']	[2]	['[12.897327212959862, 37.446183113705146, 56.626232656801726]']	[1.1525787412]	2.51	FALSE
-28.561	8.846	[9]	[-28.561]	[6.661]	[126.0]	[0.91]	['06-BENF']	1	['0.468']	[0]	['[24.371463490523823, 11.531732805215587, 39.65886119891445]']	[3.7239286986]	3.86	FALSE
-28.508	8.846	[32, 6]	[-28.508, -26.32]	[1.994, 15.16]	[20.0, 6.0]	[2.77, 4.72]	['15-PRPX', '04-DMEE']	1	['0.901', '0.89']	[0, 4]	['[19.42005989906142, 42.35770054614612, 55.790375987514516]', '[17.145159214515445, 39.78647402128883, 58.57133650933923]']	[1.5056438487000001, 1.0967056513]	3.913	TRUE
-28.368	8.846	[44, 25]	[-28.368, -21.642]	[None, 16.369]	[10.0, 7.0]	[2.43, 1.17]	['16-DMEE', '11-PYRD']	1	['0.867', '0.514']	[1, 2]	['[36.30594337008194, 32.06787066717864, 18.37076129751987]', '[35.523569357065, 28.012954214490637, 18.970823482617053]']	[0.9632463450000001, 1.2123406543]	4.053	FALSE
-28.267	8.846	[29]	[-28.267]	[None]	[12.0]	[3.6]	['13-ACEY']	1	['0.646']	[0]	['[24.954884142059296, 46.67249530394804, 58.434097315957246]']	[1.2329076454]	4.154	FALSE
-28.215	8.846	[2]	[-28.215]	[None]	[16.0]	[3.59]	['12-MAMY']	3	['0.201']	[1]	['[38.80421484347981, 39.672002227651014, 31.732705740527262]']	[1.9208265661000001]	4.206	FALSE
-27.786	8.846	[4]	[-27.786]	[9.593]	[9.0]	[1.09]	['09-PIRZ']	2	['0.412']	[0]	['[38.99072576203886, 31.38498132792002, 37.348633175471555]']	[1.3208027206000001]	4.635	FALSE
-26.903	8.846	[36]	[-26.903]	[1.139]	[53.0]	[0.42]	['15-PRPX']	1	['0.901']	[4]	['[28.018613788302616, 34.643991024482645, 15.585847900454954]']	[3.8638162006]	5.518	FALSE
-26.801	8.846	[11]	[-26.801]	[21.596]	[148.0]	[2.92]	['06-BENF']	1	['0.468']	[2]	['[26.87118361053926, 63.00378810181256, 77.87553308133938]']	[3.7746240363]	5.62	FALSE
-26.553	8.846	[37]	[-26.553]	[1.441]	[17.0]	[1.09]	['15-PRPX']	1	['0.901']	[6]	['[43.18761252728758, 31.378805800787447, 38.60652268647046]']	[1.2801178888]	5.868	FALSE
-25.83	8.846	[5, 33, 42]	[-25.83, -24.978, -19.446]	[2.965, 8.102, 5.152]	[15.0, 13.0, 5.0]	[2.35, 2.5700000000000003, 1.49]	['04-DMEE', '15-PRPX', '15-PRPX']	1	['0.89', '0.901', '0.901']	[3, 1, 13]	['[22.808939850448937, 40.068340054166114, 48.664716155024394]', '[21.782407206081018, 40.272777461597904, 51.66067899211351]', '[23.536911973882354, 39.959337046904906, 46.95841631235979]']	[1.9014306250000002, 1.2340894647, 1.2953591994]	6.591	TRUE
-25.212	8.846	[3]	[-25.212]	[None]	[7.0]	[1.42]	['13-ACEY']	3	['0.243']	[0]	['[25.00985582859189, 29.686677066198982, 48.80096021726243]']	[1.473007314]	7.209	FALSE
-25.155	8.846	[14]	[-25.155]	[None]	[36.0]	[0.29]	['06-BENF']	1	['0.468']	[5]	['[34.31988028945078, 40.58101679897949, 41.153639593127615]']	[3.7367861971]	7.266	FALSE
-23.682	8.846	[40]	[-23.682]	[13.258]	[10.0]	[0.68]	['15-PRPX']	1	['0.901']	[11]	['[46.22294788462108, 40.177014727398124, 23.960363314254298]']	[1.3049330649]	8.739	FALSE
-23.682	8.846	[2]	[-23.682]	[1.082]	[10.0]	[0.19]	['04-DMEE']	1	['0.89']	[0]	['[48.899342694878584, 39.765254445421576, 41.791648088796265]']	[1.2349317026]	8.739	FALSE
-23.678	8.846	[39, 26]	[-23.678, -20.885]	[14.887, None]	[9.0, 6.0]	[2.03, 1.33]	['15-PRPX', '11-PYRD']	1	['0.901', '0.514']	[10, 3]	['[42.18465521114636, 29.923038295808475, 23.339503868989492]', '[40.51123848902866, 32.91267608982029, 20.57123843180821]']	[1.0924985981, 1.3330137064]	8.743	FALSE
-23.476	8.846	[27]	[-23.476]	[None]	[12.0]	[1.6600000000000001]	['11-PYRD']	1	['0.514']	[4]	['[26.64718519372953, 53.887214020330504, 64.44418589646621]']	[1.5521890916999999]	8.945	FALSE
-23.287	8.846	[35]	[-23.287]	[1.67]	[18.0]	[1.1400000000000001]	['15-PRPX']	1	['0.901']	[3]	['[47.195916950177406, 49.64934752641488, 14.499498697972745]']	[1.6111552888]	9.134	FALSE
-22.961	8.846	[38]	[-22.961]	[5.053]	[9.0]	[1.21]	['15-PRPX']	1	['0.901']	[9]	['[27.371657018472792, 39.91021135889574, 32.87050198671685]']	[1.3684791726]	9.46	FALSE
-22.812	8.846	[3]	[-22.812]	[9.918]	[8.0]	[0.37]	['04-DMEE']	1	['0.89']	[1]	['[22.99286685717617, 49.18203941989337, 47.53120586165824]']	[1.4808380212]	9.609	FALSE
-22.755	8.846	[12]	[-22.755]	[8.338]	[32.0]	[1.51]	['06-BENF']	1	['0.468']	[3]	['[28.539713979730177, 38.00085751757734, 20.482140994458415]']	[3.6638890691]	9.666	FALSE
-22.328	8.846	[6]	[-22.328]	[None]	[6.0]	[0.39]	['14-BENX']	3	['0.277']	[1]	['[35.49587980244842, 45.52325994238478, 18.15272658363661]']	[1.2844403437]	10.093	FALSE
-19.945	8.846	[3]	[-19.945]	[17.504]	[10.0]	[0.7000000000000001]	['06-BENF']	2	['0.513']	[1]	['[29.63659651657064, 35.57388782737702, 18.97256403257582]']	[1.8331232665]	12.476	FALSE
-19.52	8.846	[41]	[-19.52]	[2.233]	[5.0]	[0.22]	['15-PRPX']	1	['0.901']	[12]	['[18.502660819275476, 20.752328245300422, 36.72999954223633]']	[1.1630311048]	12.901	FALSE
-16.722	8.846	[15]	[-16.722]	[22.848]	[7.0]	[4.52]	['06-BENF']	1	['0.468']	[6]	['[30.64739537452673, 64.07780511760019, 71.15612742976013]']	[1.6903772030000002]	15.699	FALSE
-16.705	8.846	[13]	[-16.705]	[23.107]	[7.0]	[2.67]	['06-BENF']	1	['0.468']	[4]	['[33.54239140321581, 59.820049330459966, 67.33166684287757]']	[1.4888423742]	15.716	FALSE
-15.14	8.846	[16]	[-15.14]	[15.18]	[5.0]	[1.5899999999999999]	['06-BENF']	1	['0.468']	[7]	['[21.889096611662687, 16.21566524658459, 34.883575802557694]']	[1.3090787971]	17.281	FALSE

## Sheet: 3d2v
best_FES	delta	old_clstr	FES	sigma	volume	buriedness	probe	clstr_id	clstr_pop	pocket_ID	g	gyr_p	DDG	validating
-31.91	6.4935	[5, 6, 0, 15]	[-31.91, -31.909, -31.899, -31.847]	[None, None, 28.485, 29.299]	[10.0, 17.0, 21.0, 12.0]	[3.98, 1.76, 1.58, 0.67]	['03-PRPX', '05-MEPY', '01-BENX', '13-ACEY']	1	['1.0', '1.0', '1.0', '1.0']	[0, 0, 0, 0]	['[40.34470498406197, 42.03777603660123, 25.923060786696663]', '[38.75998158139713, 42.68643653262361, 26.61345359042146]', '[38.23046438678447, 42.35260527637612, 31.31325249308867]', '[40.39104965901913, 41.18268022377029, 28.088624530310508]']	[1.0422809357, 1.6255484558000002, 1.5799140388000001, 1.4534866703]	0	TRUE
-31.882	6.4935	[10]	[-31.882]	[None]	[11.0]	[1.0]	['09-PIRZ']	1	['1.0']	[0]	['[25.96980469657629, 42.16073098878395, 26.585630020327365]']	[1.6325507906999999]	0.028	FALSE
-31.881	6.4935	[18]	[-31.881]	[45.662]	[15.0]	[2.23]	['15-ACEY-ions']	1	['1.0']	[0]	['[42.69789622069052, 34.266123545937724, 35.018375523952834]']	[1.2994288429]	0.029	FALSE
-31.879	6.4935	[9]	[-31.879]	[4.099]	[10.0]	[1.23]	['08-IMIA']	1	['1.0']	[0]	['[21.406494821076258, 31.058841490047428, 41.24416977987802]']	[1.1775247011]	0.031	FALSE
-31.791	6.4935	[11]	[-31.791]	[None]	[11.0]	[1.94]	['10-FORM']	1	['1.0']	[0]	['[43.389361162127365, 37.807079064189445, 38.659933351440245]']	[1.1537331358]	0.119	FALSE
-31.77	6.4935	[7]	[-31.77]	[21.615]	[69.0]	[1.1]	['06-BENF']	1	['1.0']	[0]	['[42.83787542693997, 51.56958488824481, 35.567803709667686]']	[3.7012739722]	0.14	FALSE
-31.685	6.4935	[8]	[-31.685]	[None]	[5.0]	[2.67]	['07-MEOH']	1	['1.0']	[0]	['[38.474289235833886, 29.59738579770385, 38.889999866485596]']	[0.8476855080000001]	0.225	FALSE
-31.666	6.4935	[13, 21]	[-31.666, -31.094]	[1.738, None]	[29.0, 24.0]	[2.39, 4.04]	['11-PYRD', '16-BENX']	1	['1.0', '1.0']	[1, 3]	['[53.376170347277224, 42.43988184369996, 23.415146437725515]', '[52.767152981135084, 45.326391474054546, 24.529139175018123]']	[1.4959136426000001, 1.7035300525000001]	0.244	FALSE
-31.313	6.4935	[3]	[-31.313]	[8.888]	[41.0]	[1.65]	['02-BETH']	1	['1.0']	[2]	['[37.62971702927029, 33.72064137265751, 28.87620083360873]']	[2.0479587035]	0.597	FALSE
-31.193	6.4935	[17]	[-31.193]	[12.044]	[10.0]	[2.13]	['14-MAMY-ions']	1	['1.0']	[1]	['[35.92713524342648, 27.972671223429938, 32.396419522634574]']	[0.8994349528000001]	0.717	FALSE
-30.731	6.4935	[14]	[-30.731]	[3.896]	[6.0]	[1.9100000000000001]	['12-MAMY']	1	['1.0']	[0]	['[35.508200428578675, 42.9894378523631, 17.948847318492927]']	[0.8939015659]	1.179	FALSE
-25.935	6.4935	[2]	[-25.935]	[13.06]	[17.0]	[2.94]	['02-BETH']	1	['1.0']	[1]	['[56.21503345226184, 38.4451078831695, 27.402809656007214]']	[2.0025956109]	5.975	FALSE
-25.851	6.4935	[20]	[-25.851]	[None]	[12.0]	[0.8]	['16-BENX']	1	['1.0']	[1]	['[37.938479984261306, 53.13639535575556, 18.254781646128027]']	[1.6136982391]	6.059	FALSE
-25.449	6.4935	[16]	[-25.449]	[0.148]	[7.0]	[1.53]	['14-MAMY-ions']	1	['1.0']	[0]	['[50.94367347646044, 55.32702825099322, 28.78782630192855]']	[0.9100174883000001]	6.461	FALSE
-25.409	6.4935	[12]	[-25.409]	[1.6360000000000001]	[16.0]	[1.87]	['11-PYRD']	1	['1.0']	[0]	['[32.16585440199014, 34.48544284546914, 19.87875590793884]']	[1.5640219128]	6.501	FALSE
-23.999	6.4935	[4]	[-23.999]	[None]	[14.0]	[2.29]	['02-BETH']	1	['1.0']	[3]	['[36.23736437488067, 51.056046114800495, 22.76715141941228]']	[1.8826062416]	7.911	FALSE
-22.654	6.4935	[19]	[-22.654]	[0.396]	[7.0]	[0.55]	['16-BENX']	1	['1.0']	[0]	['[16.23831002927846, 29.246698445272393, 41.612458251916465]']	[1.3834427132]	9.256	FALSE
-22.296	6.4935	[1]	[-22.296]	[0.882]	[17.0]	[3.79]	['02-BETH']	1	['1.0']	[0]	['[41.27605876593771, 69.57867137741125, 14.349032431514605]']	[1.8444770646]	9.614	FALSE

## Sheet: 3ski
best_FES	delta	old_clstr	FES	sigma	volume	buriedness	probe	clstr_id	clstr_pop	pocket_ID	g	gyr_p	DDG	validating
-31.312	6.561	[6]	[-31.312]	[2.557]	[18.0]	[2.65]	['09-PIRZ']	4	['0.174']	[0]	['[24.284933593037355, 21.929093327983153, 53.595300857725896]']	[1.5141276702000002]	0	TRUE
-31.266	6.561	[0]	[-31.266]	[None]	[22.0]	[2.49]	['01-BENX']	1	['0.74']	[0]	['[26.241906065655353, 28.852462433447606, 44.28785103391391]']	[1.5731793196]	0.046	FALSE
-31.235	6.561	[10]	[-31.235]	[16.305]	[67.0]	[2.63]	['06-BENF']	1	['0.217']	[0]	['[23.810218455006357, 26.150369297255818, 48.511617424579924]']	[3.6142056603]	0.077	TRUE
-31.228	6.561	[2]	[-31.228]	[10.54]	[41.0]	[1.6600000000000001]	['06-BENF']	2	['0.403']	[0]	['[24.967194975866676, 25.18021040807874, 48.628264503943754]']	[3.7010657968]	0.084	TRUE
-31.217	6.561	[5, 7]	[-31.217, -30.415]	[None, None]	[55.0, 15.0]	[1.65, 1.8599999999999999]	['06-BENF', '11-PYRD']	4	['0.156', '0.179']	[0, 0]	['[22.84815922457149, 29.9538871694431, 49.84752128623314]', '[23.669632884759753, 28.434132759446765, 49.21304576878781]']	[3.6594957531, 1.4821221821]	0.095	TRUE
-31.192	6.561	[6]	[-31.192]	[14.035]	[17.0]	[1.31]	['11-PYRD']	2	['0.409']	[0]	['[23.521445927400066, 38.4581598138237, 22.582849867581075]']	[1.5392622344]	0.12	FALSE
-31.188	6.561	[13]	[-31.188]	[None]	[6.0]	[1.51]	['10-FORM']	3	['0.193']	[0]	['[21.660522401229898, 22.09495637768888, 53.10511323471915]']	[1.1765439751]	0.124	FALSE
-31.182	6.561	[14]	[-31.182]	[None]	[9.0]	[5.6]	['12-MAMY']	3	['0.198']	[0]	['[24.975249039825172, 24.97192719658424, 39.45927030774555]']	[1.2493999655]	0.13	FALSE
-31.162	6.561	[21]	[-31.162]	[None]	[7.0]	[4.88]	['12-MAMY']	1	['0.696']	[0]	['[25.498392188143974, 23.956028431442515, 38.974516075201294]']	[0.8936874635000001]	0.15	FALSE
-31.162	6.561	[1]	[-31.162]	[11.454]	[25.0]	[0.18]	['05-MEPY']	2	['0.416']	[0]	['[25.69796280744401, 28.319319693071222, 32.714477302663695]']	[1.8202519739]	0.15	FALSE
-31.161	6.561	[20]	[-31.161]	[31.574]	[8.0]	[2.45]	['10-FORM']	1	['0.697']	[0]	['[22.435663377990387, 21.652336975897615, 53.098199458628685]']	[1.1697475519]	0.151	FALSE
-31.157	6.561	[0]	[-31.157]	[3.887]	[53.0]	[2.83]	['02-BETH']	5	['0.148']	[0]	['[23.86791798949087, 19.59697949811268, 49.922992506705306]']	[2.0701679532]	0.155	FALSE
-31.154	6.561	[11, 1]	[-31.154, -31.133]	[None, 55.728]	[6.0, 64.0]	[1.54, 3.09]	['07-MEOH', '02-BETH']	1	['0.71', '0.215']	[0, 0]	['[20.861156077367433, 21.044165688903348, 46.515722760854885]', '[18.778142651498293, 23.796166388467444, 47.998227475729415]']	[0.8716604583, 2.1797396966]	0.158	FALSE
-31.142	6.561	[0]	[-31.142]	[6.559]	[27.0]	[0.47000000000000003]	['02-BETH']	4	['0.182']	[0]	['[20.03474409126785, 24.257063679569853, 48.537114132420854]']	[2.0533163553]	0.17	TRUE
-31.117	6.561	[22]	[-31.117]	[0.714]	[20.0]	[0.16]	['13-ACEY']	1	['0.664']	[0]	['[31.15767632938275, 36.71985317152101, 34.6860227178965]']	[1.3382200629]	0.195	FALSE
-31.073	6.561	[23, 18, 28]	[-31.073, -30.598, -25.867]	[None, 28.007, None]	[7.0, 19.0, 10.0]	[1.96, 1.9, 3.09]	['14-MAMY-ions', '09-PIRZ', '16-BENX']	1	['0.672', '0.223', '0.693']	[0, 1, 2]	['[34.91300592917751, 28.574922333653618, 20.57476061036082]', '[33.95526789904388, 27.59014109041554, 22.201657862898468]', '[35.76039834221546, 28.230009256269906, 22.063808614917786]']	[1.0357791701, 1.5689924184000001, 1.5061336248]	0.239	FALSE
-30.816	6.561	[25, 4, 14]	[-30.816, -29.245, -21.962]	[2.6, 3.734, None]	[48.0, 11.0, 6.0]	[2.07, 2.9699999999999998, 0.34]	['15-ACEY-ions', '04-DMEE', '08-IMIA']	1	['0.662', '0.719', '0.709']	[1, 0, 2]	['[22.7252762022435, 27.90961754109338, 36.03388906813017]', '[21.875512486727178, 26.909204605159434, 35.93608543971106]', '[21.423506460336945, 31.264870648473114, 34.90844773063779]']	[2.0980323684, 1.3766058507, 1.0802826301]	0.496	FALSE
-30.8	6.561	[3]	[-30.8]	[37.801]	[12.0]	[1.82]	['03-PRPX']	1	['0.662']	[1]	['[24.125771130016183, 37.878945063874944, 27.238053572103492]']	[1.2646049478]	0.512	FALSE
-30.786	6.561	[8, 5]	[-30.786, -29.189]	[21.205, 13.298]	[51.0, 22.0]	[1.26, 2.15]	['05-MEPY', '04-DMEE']	1	['0.258', '0.719']	[1, 1]	['[14.398799752375695, 26.63737477866061, 40.91770668181791]', '[17.292804653936397, 24.968486240174318, 42.37533134309865]']	[1.7680983593000001, 1.4359894446]	0.526	FALSE
-30.56	6.561	[3]	[-30.56]	[15.247]	[40.0]	[3.12]	['09-PIRZ']	2	['0.444']	[0]	['[24.35844203964967, 21.164084260336875, 53.57614758970942]']	[1.5919306318]	0.752	TRUE
-30.462	6.561	[26]	[-30.462]	[15.303]	[27.0]	[1.01]	['16-BENX']	1	['0.693']	[0]	['[33.5461790091164, 43.362482427653795, 46.19121755237345]']	[1.4775748643]	0.85	FALSE
-30.265	6.561	[6, 2]	[-30.265, -26.23]	[28.298, None]	[112.0, 18.0]	[1.4100000000000001, 1.94]	['06-BENF', '05-MEPY']	5	['0.137', '0.101']	[0, 1]	['[10.425179406022385, 27.12849581965844, 26.459935160973053]', '[11.782657726845999, 28.711227433671617, 26.393262071005527]']	[3.6584874567, 1.8125484540999999]	1.047	FALSE
-29.85	6.561	[8]	[-29.85]	[1.416]	[39.0]	[1.32]	['09-PIRZ']	5	['0.127']	[0]	['[26.909369771440975, 31.876503994646217, 33.00136519086207]']	[2.8979706724]	1.462	FALSE
-29.728	6.561	[0]	[-29.728]	[2.8369999999999997]	[13.0]	[3.71]	['02-BETH']	2	['0.421']	[0]	['[19.530538002706447, 24.384066171588252, 48.64203827696701]']	[1.7048027443]	1.584	FALSE
-29.707	6.561	[13, 10]	[-29.707, -27.914]	[None, None]	[38.0, 24.0]	[1.96, 1.9300000000000002]	['11-PYRD', '09-PIRZ']	5	['0.121', '0.127']	[3, 2]	['[35.96323011242561, 35.233825918398686, 35.61765043941986]', '[39.62086520087154, 34.82723125019435, 39.20998052277209]']	[1.7687791466, 1.6928302525]	1.605	FALSE
-29.645	6.561	[11, 9]	[-29.645, -24.522]	[11.912, 0.553]	[12.0, 5.0]	[1.74, 2.85]	['08-IMIA', '07-MEOH']	3	['0.203', '0.206']	[1, 0]	['[23.860643836298483, 38.938918633605425, 24.96751959365629]', '[24.326929341795637, 38.818579689977604, 24.814506390588647]']	[1.3266288564, 0.9759732337]	1.667	FALSE
-29.587	6.561	[13]	[-29.587]	[2.601]	[24.0]	[1.9100000000000001]	['08-IMIA']	1	['0.709']	[1]	['[19.97428196385153, 34.81811212823749, 51.30341200796687]']	[1.2664771323]	1.725	FALSE
-29.565	6.561	[3]	[-29.565]	[8.878]	[58.0]	[0.5]	['05-MEPY']	4	['0.169']	[2]	['[46.08998272647749, 40.81620257113096, 39.32151973460462]']	[1.9568751404]	1.747	FALSE
-29.376	6.561	[5]	[-29.376]	[None]	[49.0]	[2.74]	['05-MEPY']	5	['0.101']	[4]	['[18.752695775386474, 27.1768054928643, 37.59289123732401]']	[2.2777137558]	1.936	FALSE
-29.258	6.561	[28, 4, 22]	[-29.258, -24.735, -20.48]	[6.563, None, 0.639]	[44.0, 11.0, 7.0]	[3.81, 1.81, 1.8]	['16-BENX', '01-BENX', '15-ACEY-ions']	3	['0.192', '0.154', '0.244']	[1, 4, 1]	['[34.985096193846935, 23.75871451130839, 66.52359269139326]', '[37.02010751882271, 22.270213883462173, 66.23795965898569]', '[37.53606857976845, 21.432645935779412, 65.56722230825126]']	[1.8132116001, 1.4223992536, 1.1157090709]	2.054	FALSE
-29.246	6.561	[19]	[-29.246]	[None]	[8.0]	[4.51]	['14-MAMY-ions']	3	['0.194']	[1]	['[31.56118493483355, 28.519825342036246, 18.63639305493792]']	[1.0354951123]	2.066	FALSE
-29.161	6.561	[16]	[-29.161]	[0.193]	[38.0]	[0.86]	['13-ACEY']	3	['0.22']	[1]	['[22.332691750939308, 30.668995866495667, 33.72313978565786]']	[1.9677391275]	2.151	FALSE
-29.096	6.561	[8]	[-29.096]	[None]	[16.0]	[2.22]	['04-DMEE']	3	['0.21']	[2]	['[17.46875710762408, 25.306694996001948, 42.19773521354253]']	[1.8723989718]	2.216	FALSE
-29.017	6.561	[0]	[-29.017]	[11.199]	[11.0]	[1.51]	['01-BENX']	3	['0.154']	[0]	['[27.87115319349136, 37.30846307950886, 46.001816396827955]']	[1.3864697469]	2.295	FALSE
-29.014	6.561	[15]	[-29.014]	[2.653]	[15.0]	[1.3]	['13-ACEY']	3	['0.22']	[0]	['[14.572927083823842, 15.563132254565653, 44.14515356153347]']	[1.266743905]	2.298	FALSE
-28.906	6.561	[21, 20]	[-28.906, -27.916]	[6.035, None]	[26.0, 5.0]	[2.09, 3.48]	['15-ACEY-ions', '14-MAMY-ions']	3	['0.244', '0.194']	[0, 2]	['[36.391629537875176, 27.73383968126518, 21.593229420293465]', '[36.1393450977809, 27.861285557358563, 21.319962887051158]']	[1.334130356, 1.0002400539]	2.406	FALSE
-28.6	6.561	[5]	[-28.6]	[0.08]	[19.0]	[1.3599999999999999]	['03-PRPX']	3	['0.198']	[0]	['[26.60019046797126, 24.61733130641986, 16.40396060707995]']	[1.9850511467]	2.712	FALSE
-28.513	6.561	[6]	[-28.513]	[0.003]	[22.0]	[2.14]	['04-DMEE']	3	['0.21']	[0]	['[21.10993322094087, 35.29485703518382, 50.93145266337895]']	[1.3594312348]	2.799	FALSE
-28.291	6.561	[12]	[-28.291]	[0.399]	[21.0]	[4.24]	['08-IMIA']	1	['0.709']	[0]	['[28.487274797505794, 33.827518525356936, 44.027131601628554]']	[1.5455303557]	3.021	FALSE
-28.129	6.561	[7]	[-28.129]	[None]	[31.0]	[1.43]	['06-BENF']	5	['0.137']	[1]	['[18.63700759329049, 36.99357367488918, 23.920150700634643]']	[3.6582929388]	3.183	FALSE
-27.987	6.561	[2]	[-27.987]	[1.009]	[10.0]	[2.25]	['01-BENX']	3	['0.154']	[2]	['[31.234954505259566, 29.42577699746449, 48.929798991292486]']	[1.4886173608]	3.325	TRUE
-27.74	6.561	[1]	[-27.74]	[10.228]	[45.0]	[1.78]	['05-MEPY']	5	['0.101']	[0]	['[46.204720538186855, 41.633665125892925, 39.03162687956955]']	[1.9485738548]	3.572	FALSE
-27.625	6.561	[1]	[-27.625]	[1.667]	[21.0]	[2.13]	['05-MEPY']	4	['0.169']	[0]	['[40.16391643556672, 26.526151556393906, 27.668808790434625]']	[1.6201316309]	3.687	FALSE
-27.446	6.561	[4]	[-27.446]	[24.42]	[15.0]	[2.18]	['09-PIRZ']	2	['0.444']	[1]	['[36.73307965032635, 39.40186788432372, 24.349583294481995]']	[1.645204345]	3.866	FALSE
-27.13	6.561	[30]	[-27.13]	[None]	[25.0]	[3.27]	['16-BENX']	3	['0.192']	[3]	['[27.126582872543043, 23.686587755066352, 50.17262935120066]']	[1.5863912986000002]	4.182	TRUE
-26.918	6.561	[17]	[-26.918]	[27.693]	[15.0]	[3.05]	['09-PIRZ']	1	['0.223']	[0]	['[36.18884538725726, 39.725742393157844, 23.994458716053437]']	[1.5494589160999999]	4.394	FALSE
-26.783	6.561	[11]	[-26.783]	[1.314]	[34.0]	[3.1]	['11-PYRD']	5	['0.121']	[1]	['[21.597009401381655, 27.032573434383412, 22.307519688032137]']	[2.785906032]	4.529	FALSE
-26.672	6.561	[18]	[-26.672]	[6.452]	[5.0]	[4.74]	['14-MAMY-ions']	3	['0.194']	[0]	['[25.13913616304899, 31.739675347093424, 26.90120465308177]']	[1.2330750793]	4.64	FALSE
-26.535	6.561	[10]	[-26.535]	[7.901]	[12.0]	[2.26]	['08-IMIA']	3	['0.203']	[0]	['[17.555376877001358, 16.557286395057734, 36.25430621755805]']	[1.2620956004]	4.777	FALSE
-26.355	6.561	[2]	[-26.355]	[3.612]	[21.0]	[0.72]	['05-MEPY']	4	['0.169']	[1]	['[28.865882182780915, 43.19177196363141, 45.72580173488496]']	[1.7992909242000001]	4.957	FALSE
-26.257	6.561	[7]	[-26.257]	[3.802]	[9.0]	[1.34]	['04-DMEE']	3	['0.21']	[1]	['[41.45035552449144, 43.52807032163135, 38.696483810741796]']	[1.2928424383000001]	5.055	FALSE
-26.132	6.561	[12]	[-26.132]	[None]	[21.0]	[2.63]	['11-PYRD']	5	['0.121']	[2]	['[25.309408026834383, 26.620518511887347, 59.319390165343776]']	[1.5506941195000001]	5.18	FALSE
-25.342	6.561	[2]	[-25.342]	[9.745]	[12.0]	[0.33]	['03-PRPX']	1	['0.662']	[0]	['[27.144584768766947, 23.941542771572013, 16.718048388795456]']	[1.3070944443]	5.97	FALSE
-24.546	6.561	[26]	[-24.546]	[None]	[9.0]	[1.15]	['15-ACEY-ions']	3	['0.244']	[7]	['[28.154121551652235, 29.29577728571401, 62.36339989463474]']	[1.5095257064]	6.766	FALSE
-24.476	6.561	[29]	[-24.476]	[None]	[17.0]	[2.54]	['16-BENX']	3	['0.192']	[2]	['[24.391822945424074, 16.12433000411802, 39.726928481462465]']	[1.7263475261]	6.836	FALSE
-23.873	6.561	[29]	[-23.873]	[None]	[12.0]	[5.32]	['16-BENX']	1	['0.693']	[3]	['[27.081668164478728, 28.998435529026807, 40.497381204997524]']	[1.4639228541]	7.439	FALSE
-23.833	6.561	[4]	[-23.833]	[None]	[26.0]	[1.58]	['05-MEPY']	5	['0.101']	[3]	['[19.52426538920291, 16.756260342956704, 54.94053604686594]']	[1.6892653346]	7.479	FALSE
-23.754	6.561	[4]	[-23.754]	[1.661]	[22.0]	[0.5700000000000001]	['05-MEPY']	4	['0.169']	[3]	['[17.1140041280824, 14.92877263223382, 36.24045036223736]']	[1.8399022701]	7.558	FALSE
-23.602	6.561	[15]	[-23.602]	[None]	[5.0]	[2.9699999999999998]	['08-IMIA']	1	['0.709']	[3]	['[21.52582260441078, 36.28683857446134, 23.114053344782576]']	[1.1313922872]	7.71	FALSE
-23.432	6.561	[1]	[-23.432]	[0.559]	[18.0]	[1.16]	['01-BENX']	3	['0.154']	[1]	['[41.174574950081606, 27.66229872363788, 23.608905071268964]']	[1.6093916594]	7.88	FALSE
-23.391	6.561	[24, 3]	[-23.391, -22.024]	[7.675, None]	[14.0, 6.0]	[0.23, 0.71]	['15-ACEY-ions', '01-BENX']	3	['0.244', '0.154']	[4, 3]	['[30.751114708185508, 44.69922560526474, 43.68024121923756]', '[29.875008917184395, 42.919417036009314, 44.11344097258419]']	[1.4325655528, 1.2446799755]	7.921	FALSE
-23.272	6.561	[5]	[-23.272]	[25.092]	[11.0]	[2.07]	['09-PIRZ']	2	['0.444']	[2]	['[17.081168239577238, 20.892609084732154, 45.77126912011357]']	[1.5013274438000002]	8.04	FALSE
-23.026	6.561	[17]	[-23.026]	[18.155]	[9.0]	[1.45]	['13-ACEY']	3	['0.22']	[2]	['[30.785166360140277, 32.12932955972662, 42.991344073991755]']	[1.3673044243999999]	8.286	FALSE
-22.805	6.561	[27]	[-22.805]	[6.956]	[10.0]	[1.9100000000000001]	['16-BENX']	1	['0.693']	[1]	['[27.031956911628495, 16.900203742973694, 40.07767865482875]']	[1.3723435644]	8.507	FALSE
-22.561	6.561	[7]	[-22.561]	[10.253]	[16.0]	[2.08]	['05-MEPY']	1	['0.258']	[0]	['[41.478002192012504, 27.931083316459045, 25.411273839123265]']	[1.9395061894]	8.751	FALSE
-22.551	6.561	[9]	[-22.551]	[8.073]	[12.0]	[1.21]	['05-MEPY']	1	['0.258']	[2]	['[46.05786654695139, 41.4173735190979, 38.56500500195409]']	[1.7795350131]	8.761	FALSE
-22.53	6.561	[25]	[-22.53]	[3.738]	[9.0]	[0.43]	['15-ACEY-ions']	3	['0.244']	[5]	['[31.137595970909558, 17.067343306959835, 67.4254914750397]']	[1.6300304293]	8.782	FALSE
-22.412	6.561	[6]	[-22.412]	[5.634]	[5.0]	[2.09]	['04-DMEE']	1	['0.719']	[2]	['[41.823697472448735, 42.21448169084616, 39.00321836175605]']	[0.9300700635]	8.9	FALSE
-22.332	6.561	[9]	[-22.332]	[3.391]	[14.0]	[0.9]	['09-PIRZ']	5	['0.127']	[1]	['[25.198218229010838, 39.886456749707904, 29.98828214901098]']	[1.539852542]	8.98	FALSE
-22.083	6.561	[16]	[-22.083]	[None]	[10.0]	[3.1]	['08-IMIA']	1	['0.709']	[4]	['[37.83243788139519, 34.17641618154579, 37.841189281011786]']	[1.2754015566999999]	9.229	FALSE
-21.526	6.561	[12]	[-21.526]	[2.404]	[5.0]	[1.97]	['08-IMIA']	3	['0.203']	[2]	['[22.60373157375175, 34.025071765795936, 39.164309762245914]']	[1.1571521359]	9.786	FALSE
-21.274	6.561	[23]	[-21.274]	[16.351]	[7.0]	[1.15]	['15-ACEY-ions']	3	['0.244']	[2]	['[22.027326946149962, 25.77497124003454, 31.82404322243633]']	[1.1406645894]	10.038	FALSE
-20.92	6.561	[3]	[-20.92]	[15.417]	[13.0]	[1.62]	['05-MEPY']	5	['0.101']	[2]	['[40.87440341931786, 27.329466838609004, 24.664911401833827]']	[1.5629128791]	10.392	FALSE
-20.596	6.561	[27]	[-20.596]	[0.755]	[12.0]	[2.75]	['16-BENX']	3	['0.192']	[0]	['[17.683406503462106, 23.98212486465271, 56.55104170558329]']	[1.4437747525]	10.716	FALSE
-20.371	6.561	[19]	[-20.371]	[2.261]	[7.0]	[0.34]	['09-PIRZ']	1	['0.223']	[2]	['[26.974056424419, 30.70696216007471, 31.866304685920255]']	[1.3897776263]	10.941	FALSE
-19.668	6.561	[24]	[-19.668]	[7.6850000000000005]	[5.0]	[0.98]	['15-ACEY-ions']	1	['0.662']	[0]	['[32.32702018058926, 21.868452365707526, 34.49058141599432]']	[1.122365179]	11.644	FALSE

## Sheet: 1uts
best_FES	delta	old_clstr	FES	sigma	volume	buriedness	probe	clstr_id	clstr_pop	pocket_ID	g	gyr_p	DDG	validating	apical_bulge
-30.246	2.4705	[29]	[-30.246]	[0.841]	[356.0]	[1.57]	['06-BENF']	2	['0.613']	[0]	['[16.070931966579806, 20.56869226591152, 18.441986008315574]']	[3.8612525724999998]	0	FALSE	FALSE
-30.136	2.4705	[19]	[-30.136]	[17.715]	[24.0]	[3.71]	['08-IMIA']	1	['0.191']	[0]	['[29.386680042272218, 38.76181786383563, 19.622840647384]']	[1.4530153806000001]	0.11	TRUE	FALSE
-30.128	2.4705	[32, 27, 52, 56, 10, 45]	[-30.128, -29.852, -27.214, -27.159, -24.144, -21.128]	[None, 5.509, None, 19.212, 2.801, 2.406]	[11.0, 42.0, 18.0, 9.0, 61.0, 11.0]	[2.08, 2.39, 1.04, 1.83, 1.3900000000000001, 2.94]	['08-IMIA', '05-MEPY', '14-BENX', '15-IMIA', '03-PRPX', '10-FORM']	2	['0.193', '0.45', '0.126', '0.128', '0.177', '0.123']	[0, 0, 0, 1, 8, 11]	['[16.425318567843338, 48.52662824310965, 29.639310385032537]', '[17.297059450937027, 46.71885523947259, 27.516051634018496]', '[14.775312492297857, 46.50197416910758, 23.462077815087653]', '[13.889102625368139, 51.050856036711295, 29.46749420162502]', '[14.643603615303602, 47.26808190086419, 24.647198272816755]', '[16.301909866991714, 46.76825344753991, 23.537737498406422]']	[1.2415017304, 1.7757086372000002, 1.5451304267000001, 1.2024439983, 4.2210500339, 1.2725237385]	0.118	FALSE	TRUE
-30.115	2.4705	[29]	[-30.115]	[0.798]	[18.0]	[1.23]	['15-IMIA']	1	['0.304']	[0]	['[13.497246622510511, 49.53177563835936, 30.671881339965378]']	[1.3416992567000001]	0.131	FALSE	FALSE
-30.024	2.4705	[20]	[-30.024]	[10.455]	[10.0]	[2.35]	['10-FORM']	1	['0.287']	[0]	['[27.25980218550279, 38.51197066222874, 15.509168381702366]']	[1.017048479]	0.222	FALSE	FALSE
-30.024	2.4705	[22, 0]	[-30.024, -29.786]	[None, 23.319]	[13.0, 11.0]	[3.32, 3.44]	['15-IMIA', '01-BENX']	8	['0.14', '0.292']	[0, 0]	['[21.329847145521672, 46.53331845210714, 31.689198576946136]', '[17.80564881440636, 45.72910473241046, 34.50062593495891]']	[1.2141428346, 1.4175089777]	0.222	FALSE	TRUE
-30.019	2.4705	[20]	[-30.019]	[None]	[12.0]	[3.08]	['16-FORM']	3	['0.275']	[0]	['[32.35580151983508, 34.88761300618253, 23.201017155901805]']	[1.2452564622]	0.227	TRUE	FALSE
-30.016	2.4705	[5, 11]	[-30.016, -27.775]	[None, None]	[16.0, 15.0]	[3.23, 3.61]	['03-PRPX', '10-FORM']	3	['0.28', '0.314']	[0, 0]	['[37.47024474020279, 34.81727177880232, 21.48473117920019]', '[36.266294870451084, 36.32682566968487, 22.26398830281191]']	[1.3506702978, 1.051053544]	0.23	FALSE	TRUE
-30.015	2.4705	[50, 3]	[-30.015, -16.792]	[3.818, 10.848]	[26.0, 5.0]	[2.41, 1.57]	['11-PYRD', '02-BETH']	2	['0.606', '0.592']	[0, 1]	['[24.278276167529725, 41.542146663139036, 14.62458526531208]', '[28.020700371694964, 42.791039419273204, 14.139999985694885]']	[1.4156450827, 1.548074887]	0.231	FALSE	FALSE
-30.012	2.4705	[13, 9]	[-30.012, -29.658]	[11.815, None]	[14.0, 21.0]	[2.41, 1.87]	['12-MAMY', '08-IMIA']	3	['0.307', '0.28']	[0, 0]	['[37.48474213705037, 39.56028205336821, 19.49577121875924]', '[35.05137180682033, 39.29127124312234, 18.64373201427691]']	[0.9814875566000001, 1.256539771]	0.234	FALSE	TRUE
-30.002	2.4705	[14, 25]	[-30.002, -27.493]	[16.135, None]	[23.0, 14.0]	[3.79, 1.99]	['08-IMIA', '16-FORM']	8	['0.206', '0.131']	[0, 1]	['[28.87808134179575, 39.02476825851954, 20.30568515705905]', '[27.25352968999329, 38.63129587036717, 16.12746223687109]']	[1.3181811786, 1.2198798203]	0.244	TRUE	FALSE
-29.984	2.4705	[2, 24]	[-29.984, -16.467]	[2.18, None]	[117.0, 5.0]	[2.23, 4.68]	['02-BETH', '04-DMEE']	2	['0.592', '0.165']	[0, 9]	['[15.52973597268663, 47.3537437431269, 34.95303576884291]', '[16.731694234072307, 50.64021517317805, 33.92095468812797]']	[2.3516716672, 1.1002553912]	0.262	FALSE	TRUE
-29.965	2.4705	[19]	[-29.965]	[22.974]	[24.0]	[2.43]	['15-IMIA']	3	['0.281']	[1]	['[13.74309587457056, 49.78618351648492, 30.44961833129568]']	[1.397608525]	0.281	FALSE	FALSE
-29.948	2.4705	[6]	[-29.948]	[3.8449999999999998]	[27.0]	[3.2800000000000002]	['04-DMEE']	3	['0.291']	[0]	['[20.12254481355063, 48.05632145621861, 33.41936683834159]']	[1.3996402499]	0.298	FALSE	TRUE
-29.944	2.4705	[33]	[-29.944]	[2.525]	[15.0]	[0.4]	['09-PIRZ']	2	['0.583']	[0]	['[23.909976169574858, 34.93648581128427, 22.783737400477293]']	[1.5836579171]	0.302	FALSE	FALSE
-29.888	2.4705	[30]	[-29.888]	[8.965]	[18.0]	[2.21]	['16-FORM']	1	['0.279']	[0]	['[31.723178531158617, 34.71686252441719, 23.72754334975085]']	[1.2510795617000001]	0.358	TRUE	TRUE
-29.824	2.4705	[17]	[-29.824]	[1.936]	[30.0]	[1.8399999999999999]	['14-BENX']	3	['0.291']	[1]	['[22.84549098367528, 20.357398104815964, 28.60083634462425]']	[1.5926603173]	0.422	FALSE	FALSE
-29.816	2.4705	[0]	[-29.816]	[8.724]	[21.0]	[0.98]	['05-MEPY']	6	['0.132']	[0]	['[27.805919438671697, 21.509717478776725, 25.071405351788517]']	[1.7932307043]	0.43	FALSE	FALSE
-29.254	2.4705	[17, 23, 15]	[-29.254, -21.997, -21.81]	[8.171, None, 1.488]	[28.0, 5.0, 6.0]	[2.7199999999999998, 1.3900000000000001, 2.39]	['13-ACEY', '15-IMIA', '08-IMIA']	8	['0.18', '0.14', '0.206']	[0, 1, 1]	['[16.045903266740012, 48.31586433628401, 28.59620663765544]', '[14.268493268533962, 50.01958166797583, 30.34310500721212]', '[16.244178271250732, 49.277356570413936, 28.40962744711026]']	[2.3577558338999998, 1.1002334558, 1.1360277132]	0.992	FALSE	TRUE
-29.211	2.4705	[55, 1, 16, 28, 34, 47, 26]	[-29.211, -27.202, -21.835, -21.297, -20.972, -19.58, -17.112]	[None, 5.268, 17.804, 11.439, None, 1.228, 2.042]	[12.0, 24.0, 6.0, 12.0, 10.0, 13.0, 5.0]	[3.46, 1.65, 1.83, 1.1400000000000001, 0.43, 1.3599999999999999, 1.45]	['15-IMIA', '01-BENX', '03-PRPX', '05-MEPY', '10-FORM', '10-FORM', '04-DMEE']	2	['0.128', '0.163', '0.177', '0.45', '0.123', '0.123', '0.165']	[0, 2, 19, 1, 0, 13, 11]	['[28.610882606815352, 25.815317898774612, 23.694861463416075]', '[28.784244425010883, 21.07418787098395, 23.709894103626322]', '[32.3122817889891, 24.94116935688941, 21.93049675684422]', '[28.002037128494518, 19.519492037755477, 24.08829044514765]', '[33.64596263084084, 24.069109374543743, 23.502029147635422]', '[29.795709092566074, 21.138751677775467, 23.599405023713985]', '[29.759343907160247,…	[1.2185902329, 1.5814379934, 1.3796749631, 1.9175542826, 1.3469429523, 1.3422187706, 1.0527882582]	1.035	FALSE	FALSE
-29.097	2.4705	[28]	[-29.097]	[4.634]	[27.0]	[1.04]	['14-BENX']	1	['0.202']	[2]	['[22.73886611445421, 20.145495986146205, 28.622019343659556]']	[1.7397705495]	1.149	FALSE	FALSE
-28.969	2.4705	[16]	[-28.969]	[5.455]	[5.0]	[0.87]	['12-MAMY']	8	['0.138']	[1]	['[39.000806951204595, 31.657028673345025, 24.84470991899523]']	[0.7669276650000001]	1.277	FALSE	FALSE
-28.64	2.4705	[14]	[-28.64]	[None]	[14.0]	[3.85]	['04-DMEE']	1	['0.236']	[0]	['[20.239353262687754, 47.563014918470564, 32.273541838161414]']	[1.3900644993]	1.606	FALSE	TRUE
-28.452	2.4705	[53, 37]	[-28.452, -21.797]	[2.278, 4.437]	[15.0, 12.0]	[1.62, 1.8]	['14-BENX', '10-FORM']	2	['0.126', '0.123']	[1, 3]	['[22.64943865773047, 20.570685022953597, 28.315472392054566]', '[22.709761621847562, 19.810567280513368, 28.099011985254194]']	[1.5524506301, 1.6815965796999999]	1.794	FALSE	FALSE
-28.369	2.4705	[20]	[-28.369]	[1.754]	[27.0]	[1.81]	['14-BENX']	8	['0.158']	[1]	['[23.187518548467622, 20.883909702938794, 29.178472734324604]']	[1.6594143442]	1.877	FALSE	FALSE
-28.338	2.4705	[51]	[-28.338]	[24.606]	[12.0]	[0.36]	['13-ACEY']	2	['0.198']	[2]	['[21.218669399718877, 29.392707678581747, 15.554258732955905]']	[1.6207549688]	1.908	FALSE	FALSE
-28.31	2.4705	[26]	[-28.31]	[None]	[15.0]	[2.58]	['16-FORM']	8	['0.131']	[2]	['[30.120370487388463, 34.14572673304165, 24.86286257987723]']	[1.1833862056]	1.936	TRUE	FALSE
-28.219	2.4705	[1]	[-28.219]	[9.408]	[47.0]	[1.55]	['01-BENX']	3	['0.274']	[1]	['[42.97826677608166, 33.06479435561201, 19.916759771779905]']	[1.7058480686]	2.027	FALSE	TRUE
-28.17	2.4705	[30, 43]	[-28.17, -19.215]	[4.7379999999999995, 3.999]	[15.0, 12.0]	[2.7, 1.29]	['07-MEOH', '10-FORM']	2	['0.189', '0.123']	[0, 9]	['[29.503371728210645, 44.47916332475873, 21.910772217317227]', '[29.631163470186408, 48.405578854559856, 21.83564973488925]']	[1.9697459435, 1.5779201781999999]	2.076	FALSE	TRUE
-28.138	2.4705	[8]	[-28.138]	[11.649000000000001]	[12.0]	[4.41]	['07-MEOH']	3	['0.249']	[1]	['[22.17720665359283, 43.33097419713864, 38.0830680180614]']	[1.029832313]	2.108	FALSE	TRUE
-27.993	2.4705	[16]	[-27.993]	[2.956]	[14.0]	[2.27]	['07-MEOH']	1	['0.397']	[1]	['[27.336521377658453, 49.11410432511122, 22.301704585019618]']	[1.2478659758]	2.253	FALSE	FALSE
-27.869	2.4705	[7]	[-27.869]	[8.484]	[15.0]	[2.58]	['07-MEOH']	3	['0.249']	[0]	['[29.39883622643795, 43.86283108029043, 22.199176611415286]']	[1.0709293588]	2.377	FALSE	FALSE
-27.813	2.4705	[19, 12]	[-27.813, -25.611]	[0.358, 0.452]	[57.0, 56.0]	[1.26, 1.33]	['14-BENX', '03-PRPX']	8	['0.158', '0.283']	[0, 13]	['[17.178361549870132, 17.780703856394446, 22.777367281127702]', '[17.100174895644518, 16.96588611060914, 24.0015456428714]']	[1.8578357405, 2.173982877]	2.433	FALSE	FALSE
-27.769	2.4705	[0]	[-27.769]	[2.875]	[38.0]	[0.38]	['01-BENX']	1	['0.121']	[0]	['[42.97550679320437, 32.98623353930535, 20.286040100152853]']	[1.7405892022]	2.477	FALSE	FALSE
-27.585	2.4705	[15]	[-27.585]	[None]	[38.0]	[2.03]	['13-ACEY']	3	['0.291']	[3]	['[21.971873158339736, 28.810820125567773, 15.995709752783032]']	[1.5982983752000002]	2.661	FALSE	FALSE
-27.535	2.4705	[14]	[-27.535]	[11.535]	[22.0]	[0.96]	['13-ACEY']	3	['0.291']	[2]	['[24.170190734126077, 31.115347355477624, 27.318401308526738]']	[1.3462011595]	2.711	FALSE	FALSE
-27.508	2.4705	[22, 7]	[-27.508, -23.928]	[1.694, 3.775]	[116.0, 19.0]	[0.2, 0.30000000000000004]	['13-ACEY', '03-PRPX']	1	['0.197', '0.104']	[0, 4]	['[36.720525298329605, 45.806359516846605, 15.127844376892877]', '[38.71853896645797, 42.353326091243964, 15.496824281791785]']	[4.8318085097, 1.4969931312]	2.738	FALSE	FALSE
-27.183	2.4705	[31, 20]	[-27.183, -22.589]	[8.574, 3.31]	[7.0, 21.0]	[1.3599999999999999, 1.67]	['07-MEOH', '04-DMEE']	2	['0.189', '0.165']	[1, 3]	['[20.608716915995096, 43.64698448773069, 17.683580073524055]', '[20.12875450491663, 46.31940150634172, 15.22459916733649]']	[1.088519888, 1.6807609114000002]	3.063	FALSE	FALSE
-27.07	2.4705	[57]	[-27.07]	[9.388]	[10.0]	[3.17]	['16-FORM']	2	['0.156']	[0]	['[27.566747352776275, 38.45339575560342, 16.406883345584173]']	[1.1988450079]	3.176	TRUE	FALSE
-26.307	2.4705	[15]	[-26.307]	[None]	[5.0]	[3.85]	['07-MEOH']	1	['0.397']	[0]	['[22.40999984741211, 42.91472599425599, 38.177343078917815]']	[0.7972964018]	3.939	FALSE	TRUE
-26.176	2.4705	[17, 6, 23, 13]	[-26.176, -23.712, -22.427, -15.729]	[2.416, None, 1.066, None]	[69.0, 16.0, 14.0, 5.0]	[0.8, 1.75, 0.61, 0.34]	['04-DMEE', '03-PRPX', '04-DMEE', '03-PRPX']	2	['0.165', '0.177', '0.165', '0.177']	[0, 2, 8, 14]	['[41.078162590901556, 43.136009589288115, 17.132319266551438]', '[39.3756888410777, 41.444439400166885, 15.940638744969407]', '[33.78929420089531, 39.30944997725361, 14.832879064888825]', '[36.60127072689445, 41.33616346430838, 13.152778599530258]']	[3.344471761, 1.4647846835, 1.5510880939, 1.075448294]	4.07	FALSE	TRUE
-25.991	2.4705	[4]	[-25.991]	[0.022]	[60.0]	[3.8200000000000003]	['01-BENX']	3	['0.274']	[4]	['[29.03668825962435, 21.872531953352308, 23.718182284096997]']	[2.158657984]	4.255	FALSE	FALSE
-25.841	2.4705	[26, 13, 2, 4]	[-25.841, -21.535, -20.16, -19.132]	[1.027, None, 1.967, 17.127]	[22.0, 8.0, 10.0, 6.0]	[0.96, 4.13, 1.46, 0.30000000000000004]	['14-BENX', '03-PRPX', '01-BENX', '03-PRPX']	1	['0.202', '0.104', '0.121', '0.104']	[0, 10, 2, 1]	['[14.769906293209864, 46.10620643767857, 23.72565069759354]', '[16.982131665008332, 47.49314628005477, 25.555645326631357]', '[16.584259916696073, 46.40025170005063, 20.080686728294765]', '[12.61049408907902, 44.00857953696945, 21.010001017190305]']	[1.5559892762, 1.0962144222, 1.3692543427000001, 1.3519464591]	4.405	FALSE	TRUE
-25.728	2.4705	[5]	[-25.728]	[0.809]	[28.0]	[0.49]	['03-PRPX']	1	['0.104']	[2]	['[10.698372060138526, 41.74718767750534, 28.472363157399773]']	[1.466703483]	4.518	FALSE	FALSE
-25.538	2.4705	[39]	[-25.538]	[4.307]	[39.0]	[0.87]	['10-FORM']	2	['0.123']	[5]	['[25.141379683814545, 31.312803301694256, 31.013656329275364]']	[2.302108902]	4.708	FALSE	FALSE
-25.465	2.4705	[12]	[-25.465]	[None]	[5.0]	[2.9]	['10-FORM']	3	['0.314']	[1]	['[29.70268449476509, 39.912485402307006, 23.673448113224925]']	[1.0692015147]	4.781	FALSE	FALSE
-25.263	2.4705	[42, 18]	[-25.263, -18.785]	[7.397, 1.8980000000000001]	[52.0, 9.0]	[1.47, 1.82]	['10-FORM', '04-DMEE']	2	['0.123', '0.165']	[8, 1]	['[29.177874793671446, 42.926863503418, 26.433824735685132]', '[26.781171158999776, 41.08156189688413, 24.853333480773227]']	[3.7617425748, 1.3363545424]	4.983	TRUE	TRUE
-24.626	2.4705	[1]	[-24.626]	[2.031]	[34.0]	[0.74]	['03-PRPX']	8	['0.283']	[0]	['[38.992108724641206, 41.46534199557188, 15.540859518532692]']	[1.5637642971]	5.62	FALSE	TRUE
-24.52	2.4705	[11, 27]	[-24.52, -23.216]	[1.187, 2.9619999999999997]	[19.0, 20.0]	[1.34, 1.8599999999999999]	['03-PRPX', '14-BENX']	1	['0.104', '0.202']	[8, 1]	['[16.282159150011193, 17.50377056137236, 23.875949517157117]', '[16.819726964970556, 18.09429705639398, 23.12615007059199]']	[1.7603780600999999, 1.624735084]	5.726	FALSE	FALSE
-24.444	2.4705	[10]	[-24.444]	[None]	[8.0]	[5.96]	['08-IMIA']	3	['0.28']	[1]	['[29.367022174778835, 25.983230175305767, 20.060436586917707]']	[1.3447966276]	5.802	FALSE	FALSE
-24.164	2.4705	[49]	[-24.164]	[None]	[17.0]	[1.11]	['10-FORM']	2	['0.123']	[15]	['[23.576801720864527, 29.598333024298302, 26.73375949707931]']	[1.2890900418]	6.082	FALSE	FALSE
-23.99	2.4705	[18]	[-23.99]	[None]	[5.0]	[2.04]	['07-MEOH']	1	['0.397']	[3]	['[19.912772074375354, 43.533272295467015, 18.11632310110472]']	[0.8719076981]	6.256	FALSE	FALSE
-23.91	2.4705	[3]	[-23.91]	[0.31]	[47.0]	[0.84]	['03-PRPX']	1	['0.104']	[0]	['[26.948068064630505, 35.23924611210832, 8.710496325190686]']	[3.2150559713]	6.336	FALSE	FALSE
-23.661	2.4705	[21]	[-23.661]	[15.082]	[5.0]	[1.6800000000000002]	['12-MAMY']	1	['0.18']	[0]	['[33.089402423180694, 42.994581783610826, 23.518821456668594]']	[0.8649799935]	6.585	FALSE	TRUE
-23.561	2.4705	[4, 21]	[-23.561, -17.624]	[1.963, 8.352]	[57.0, 5.0]	[1.75, 1.3900000000000001]	['03-PRPX', '14-BENX']	8	['0.283', '0.158']	[3, 2]	['[14.120446846718098, 46.26992938338074, 23.679055967734143]', '[15.108072101478687, 45.561033578532815, 22.69683873649368]']	[2.9464865526, 1.1687864739]	6.685	FALSE	FALSE
-23.559	2.4705	[54]	[-23.559]	[None]	[10.0]	[2.5300000000000002]	['14-BENX']	2	['0.126']	[2]	['[33.23106351799918, 30.749190889831926, 17.49919799865797]']	[1.382685853]	6.687	FALSE	FALSE
-23.421	2.4705	[17]	[-23.421]	[11.051]	[5.0]	[3.03]	['07-MEOH']	1	['0.397']	[2]	['[31.190887190306803, 24.923264971134437, 18.149785683689448]']	[0.8093335880000001]	6.825	FALSE	FALSE
-23.362	2.4705	[5]	[-23.362]	[0.56]	[86.0]	[0.81]	['03-PRPX']	8	['0.283']	[4]	['[27.827672923709144, 34.21012475591181, 10.056671105417548]']	[5.3135620421]	6.884	FALSE	FALSE
-23.095	2.4705	[8]	[-23.095]	[0.512]	[26.0]	[1.98]	['03-PRPX']	8	['0.283']	[8]	['[18.811171131309862, 34.29588824741511, 19.437202551258256]']	[1.7618191377999999]	7.151	FALSE	FALSE
-23.023	2.4705	[7]	[-23.023]	[1.779]	[58.0]	[0.49]	['03-PRPX']	8	['0.283']	[7]	['[12.61936601432867, 43.968344579484366, 36.49599392542343]']	[2.29014664]	7.223	FALSE	FALSE
-22.98	2.4705	[12]	[-22.98]	[None]	[22.0]	[1.13]	['03-PRPX']	2	['0.177']	[11]	['[43.656839625629125, 42.5552354764606, 20.800587048379477]']	[1.5199494022]	7.266	FALSE	TRUE
-22.863	2.4705	[8]	[-22.863]	[3.477]	[33.0]	[0.24]	['03-PRPX']	2	['0.177']	[6]	['[13.058400301084664, 43.668736635204695, 36.63496290589927]']	[2.3199647325]	7.383	FALSE	FALSE
-22.474	2.4705	[1]	[-22.474]	[0.41000000000000003]	[18.0]	[2.54]	['01-BENX']	1	['0.121']	[1]	['[32.02553015006785, 29.25946013156866, 13.865275575773431]']	[1.6137428585]	7.772	FALSE	FALSE
-22.274	2.4705	[0, 44, 14]	[-22.274, -20.242, -17.475]	[None, 1.155, 0.973]	[16.0, 11.0, 6.0]	[0.58, 1.55, 1.26]	['01-BENX', '10-FORM', '03-PRPX']	2	['0.163', '0.123', '0.177']	[0, 10, 16]	['[26.714476688931015, 34.685400812756995, 8.551276060609473]', '[26.476261232619667, 34.778323164020144, 10.137750987396455]', '[28.2453404368702, 35.89215171398095, 11.615223619165779]']	[1.6498995059000001, 1.2042088572, 1.1074791242]	7.972	FALSE	FALSE
-22.255	2.4705	[25]	[-22.255]	[3.456]	[20.0]	[2.62]	['04-DMEE']	2	['0.165']	[10]	['[14.29168583127726, 20.13028360906632, 24.44228271393518]']	[1.6702488106]	7.991	FALSE	FALSE
-22.243	2.4705	[24]	[-22.243]	[8.274000000000001]	[10.0]	[2.33]	['16-FORM']	8	['0.131']	[0]	['[30.716214042802683, 29.53237488122182, 13.44629629360071]']	[1.2296036877]	8.003	FALSE	FALSE
-22.141	2.4705	[10]	[-22.141]	[2.408]	[6.0]	[2.01]	['03-PRPX']	1	['0.104']	[7]	['[18.8092025836308, 47.52654737215325, 43.72353632554129]']	[1.3172361306]	8.105	FALSE	FALSE
-21.905	2.4705	[25]	[-21.905]	[None]	[7.0]	[0.7000000000000001]	['13-ACEY']	1	['0.197']	[5]	['[22.677150560353827, 31.032792257931973, 20.87903412691278]']	[1.4255924926999999]	8.341	FALSE	FALSE
-21.77	2.4705	[46]	[-21.77]	[5.969]	[17.0]	[1.18]	['10-FORM']	2	['0.123']	[12]	['[37.900771706608964, 43.66732136506983, 27.498998152741834]']	[1.5595721092]	8.476	FALSE	FALSE
-21.643	2.4705	[22]	[-21.643]	[0.019]	[17.0]	[0.6900000000000001]	['04-DMEE']	2	['0.165']	[7]	['[32.5035903105295, 31.33344228442122, 12.36481872594323]']	[2.22689173]	8.603	FALSE	FALSE
-20.918	2.4705	[0]	[-20.918]	[3.866]	[14.0]	[0.74]	['01-BENX']	3	['0.274']	[0]	['[34.27556023864017, 45.770751259104294, 23.656213463728765]']	[1.5114997026]	9.328	FALSE	FALSE
-20.849	2.4705	[8]	[-20.849]	[0.983]	[13.0]	[0.52]	['03-PRPX']	1	['0.104']	[5]	['[43.62955110246045, 41.7646139056777, 20.440188684354972]']	[1.7289369460000001]	9.397	FALSE	FALSE
-20.715	2.4705	[18]	[-20.715]	[None]	[5.0]	[0.2]	['13-ACEY']	8	['0.18']	[1]	['[24.495358087036525, 31.219840473803536, 27.77840735141093]']	[1.1840359187]	9.531	FALSE	FALSE
-20.654	2.4705	[16]	[-20.654]	[1.462]	[10.0]	[1.1]	['14-BENX']	3	['0.291']	[0]	['[17.443084218422655, 17.316861043524735, 22.79547991927137]']	[1.3867871853]	9.592	FALSE	FALSE
-20.635	2.4705	[24]	[-20.635]	[3.32]	[12.0]	[1.17]	['13-ACEY']	1	['0.197']	[3]	['[25.593630303706668, 40.277428129253245, 26.51431539296279]']	[1.4539837638]	9.611	TRUE	FALSE
-20.615	2.4705	[18]	[-20.615]	[3.194]	[5.0]	[1.15]	['15-IMIA']	3	['0.281']	[0]	['[22.49272140668068, 46.75491795126285, 35.423512988666246]']	[1.1499875474]	9.631	FALSE	FALSE
-20.305	2.4705	[36, 21]	[-20.305, -17.647]	[0.061, 0.402]	[12.0, 6.0]	[2.75, 1.77]	['10-FORM', '04-DMEE']	2	['0.123', '0.165']	[2, 6]	['[17.708831152267066, 17.508060524238843, 24.84272390537707]', '[17.563399443742796, 17.337131167165033, 25.18114612431885]']	[1.4126391095, 1.257250811]	9.941	FALSE	FALSE
-20.295	2.4705	[9]	[-20.295]	[1.13]	[21.0]	[0.28]	['03-PRPX']	8	['0.283']	[9]	['[43.558658022351935, 43.170935994351666, 20.824684614029707]']	[1.7898590338]	9.951	FALSE	TRUE
-19.991	2.4705	[40]	[-19.991]	[0.615]	[14.0]	[2.18]	['10-FORM']	2	['0.123']	[6]	['[23.65834841267323, 22.073545324518197, 32.156797091364275]']	[1.303097171]	10.255	FALSE	FALSE
-19.909	2.4705	[35]	[-19.909]	[None]	[8.0]	[0.32]	['10-FORM']	2	['0.123']	[1]	['[37.38243815053024, 30.0984737678372, 25.450108973384026]']	[1.2069946984]	10.337	FALSE	FALSE
-19.794	2.4705	[38]	[-19.794]	[None]	[9.0]	[3.52]	['10-FORM']	2	['0.123']	[4]	['[30.837198471272067, 35.16272438687326, 25.390476683766895]']	[1.4148368064]	10.452	TRUE	TRUE
-19.703	2.4705	[19]	[-19.703]	[5.368]	[16.0]	[0.53]	['04-DMEE']	2	['0.165']	[2]	['[16.177658446357984, 52.36279077107936, 16.93178994758685]']	[2.0037352366]	10.543	FALSE	FALSE
-19.597	2.4705	[6]	[-19.597]	[1.766]	[24.0]	[2.31]	['03-PRPX']	8	['0.283']	[6]	['[19.00862250991094, 47.57139806782693, 43.45327876385728]']	[1.6703800574]	10.649	FALSE	FALSE
-19.302	2.4705	[3]	[-19.302]	[0.677]	[11.0]	[0.97]	['01-BENX']	3	['0.274']	[3]	['[27.94842499198443, 34.628326958095556, 10.554271930944585]']	[1.6287863438999999]	10.944	FALSE	FALSE
-19.294	2.4705	[11]	[-19.294]	[0.20600000000000002]	[23.0]	[1.01]	['03-PRPX']	8	['0.283']	[12]	['[9.774891874205206, 41.4910196418243, 28.9523815836574]']	[2.3832747037]	10.952	FALSE	FALSE
-19.001	2.4705	[9]	[-19.001]	[5.898]	[5.0]	[1.38]	['03-PRPX']	2	['0.177']	[7]	['[19.84905880708426, 46.990471664379406, 43.87499886412917]']	[0.9032850457]	11.245	FALSE	FALSE
-18.484	2.4705	[3]	[-18.484]	[0.061]	[21.0]	[0.48]	['03-PRPX']	8	['0.283']	[2]	['[17.9780887573252, 52.19941019510338, 18.052634276017653]']	[2.4733864842]	11.762	FALSE	FALSE
-18.446	2.4705	[15]	[-18.446]	[9.905]	[6.0]	[2.66]	['03-PRPX']	2	['0.177']	[17]	['[21.354154707868872, 18.341679382243996, 17.230555798164026]']	[1.0478702617]	11.8	FALSE	FALSE
-18.204	2.4705	[2]	[-18.204]	[0.078]	[19.0]	[0.79]	['03-PRPX']	8	['0.283']	[1]	['[42.08966244416476, 44.37778732975531, 27.730684195643438]']	[1.632093467]	12.042	FALSE	FALSE
-17.902	2.4705	[11]	[-17.902]	[3.476]	[14.0]	[1.56]	['03-PRPX']	2	['0.177']	[10]	['[13.305050970278588, 54.861849568752966, 26.631268926733892]']	[1.9669522118]	12.344	FALSE	FALSE
-17.765	2.4705	[41]	[-17.765]	[0.026000000000000002]	[9.0]	[2.04]	['10-FORM']	2	['0.123']	[7]	['[17.376714396187108, 56.3388036168712, 25.784785418639167]']	[1.2334895395]	12.481	FALSE	TRUE
-17.36	2.4705	[7]	[-17.36]	[0.776]	[9.0]	[0.88]	['03-PRPX']	2	['0.177']	[3]	['[36.88096937101821, 50.40280384470026, 17.732516364017428]']	[1.4667640926]	12.886	FALSE	FALSE
-17.31	2.4705	[13]	[-17.31]	[1.035]	[8.0]	[0.63]	['03-PRPX']	8	['0.283']	[16]	['[15.696426432657566, 35.80770299700186, 29.91834949808714]']	[1.2644590921]	12.936	FALSE	FALSE
-17.256	2.4705	[6]	[-17.256]	[1.7730000000000001]	[7.0]	[1.1]	['03-PRPX']	1	['0.104']	[3]	['[13.718083168911626, 55.44780940267162, 26.755945270792452]']	[1.5296908297]	12.99	FALSE	FALSE
-17.162	2.4705	[48]	[-17.162]	[1.174]	[5.0]	[0.56]	['10-FORM']	2	['0.123']	[14]	['[22.418948184089682, 35.46932627658729, 37.424536800578316]']	[1.1146028296]	13.084	FALSE	TRUE
-17.142	2.4705	[9]	[-17.142]	[0.326]	[5.0]	[1.02]	['03-PRPX']	1	['0.104']	[6]	['[18.44385842588776, 16.85796960850445, 28.16609693805735]']	[1.1580366077]	13.104	FALSE	FALSE
-17.089	2.4705	[2]	[-17.089]	[2.376]	[5.0]	[1.57]	['01-BENX']	3	['0.274']	[2]	['[31.3110054545794, 28.749324527692792, 13.24614925300903]']	[1.2695913546]	13.157	FALSE	FALSE
-17.045	2.4705	[23]	[-17.045]	[4.533]	[5.0]	[0.18]	['13-ACEY']	1	['0.197']	[2]	['[29.670493907325955, 51.70197507121279, 28.274967836575833]']	[1.1026551435]	13.201	FALSE	FALSE
-16.297	2.4705	[12]	[-16.297]	[0.324]	[5.0]	[0.18]	['03-PRPX']	1	['0.104']	[9]	['[37.97708805347722, 50.14502338521202, 17.763863944540685]']	[1.1027986789]	13.949	FALSE	FALSE
-15.584	2.4705	[4]	[-15.584]	[1.76]	[6.0]	[0.42]	['03-PRPX']	2	['0.177']	[0]	['[34.035119692009886, 41.866008030183465, 28.86793280464509]']	[1.2227934227000001]	14.662	FALSE	FALSE
-14.861	2.4705	[5]	[-14.861]	[0.153]	[5.0]	[0.42]	['03-PRPX']	2	['0.177']	[1]	['[35.88212181598375, 35.91315120470353, 28.760546415691728]']	[1.2751537779]	15.385	TRUE	FALSE
-14.546	2.4705	[10]	[-14.546]	[1.409]	[5.0]	[0.2]	['03-PRPX']	8	['0.283']	[11]	['[17.03971690675431, 58.24741906763395, 42.80107863186645]']	[1.065398606]	15.7	FALSE	FALSE

## Sheet: 1anr
best_FES	delta	old_clstr	FES	sigma	volume	buriedness	probe	clstr_id	clstr_pop	pocket_ID	g	gyr_p	DDG	validating	apical_bulge
-30.097	2.8335	[4]	[-30.097]	[None]	[15.0]	[2.65]	['05-MEPY']	2	['0.281']	[0]	['[18.174717257497868, 26.5861814625157, 30.719932600779114]']	[1.626034357]	0	FALSE	FALSE
-30.085	2.8335	[2]	[-30.085]	[41.3]	[13.0]	[2.68]	['05-MEPY']	4	['0.316']	[0]	['[18.15692123771364, 26.589519822851678, 30.702182596937643]']	[1.8318675940000002]	0.012	FALSE	FALSE
-29.95	2.8335	[5]	[-29.95]	[14.736]	[19.0]	[2.81]	['08-IMIA']	3	['0.104']	[0]	['[29.84115432686586, 32.02796138448254, 28.063713614092222]']	[1.5525875187]	0.147	TRUE	FALSE
-29.923	2.8335	[10]	[-29.923000000000002]	[None]	[16.0]	[0.4]	['13-ACEY']	3	['0.118']	[0]	['[31.72276235472496, 37.4781605158166, 21.38054593905378]']	[1.4209961955]	0.174	FALSE	FALSE
-29.916	2.8335	[16]	[-29.916]	[0.806]	[9.0]	[0.19]	['12-MAMY']	1	['0.518']	[0]	['[28.763134860690123, 20.671472636192483, 22.785574132897253]']	[1.0709219596]	0.181	TRUE	TRUE
-29.915	2.8335	[17, 19]	[-29.915, -26.663]	[10.371, 2.198]	[24.0, 37.0]	[1.32, 1.3599999999999999]	['13-ACEY', '14-MAMY']	1	['0.374', '0.49']	[0, 1]	['[30.70347947260083, 37.952748898093986, 21.4011146979921]', '[30.277627242977513, 37.29466571788989, 23.80393993859801]']	[1.2900874933, 3.4474855288]	0.182	FALSE	FALSE
-29.901	2.8335	[0, 2]	[-29.901, -27.296]	[1.617, 2.265]	[63.0, 42.0]	[1.6099999999999999, 1.04]	['01-BENX', '04-DMEE']	5	['0.101', '0.131']	[0, 0]	['[29.453364442216724, 50.966684439471685, 20.370730795756696]', '[28.208119247246845, 50.78394065377235, 20.79806118639437]']	[2.0313337042, 2.4249956973]	0.196	FALSE	FALSE
-29.9	2.8335	[3]	[-29.9]	[0.001]	[19.0]	[3.29]	['04-DMEE']	3	['0.103']	[0]	['[31.610348848687956, 28.764424513826967, 28.675150154028955]']	[1.4045568175]	0.197	TRUE	FALSE
-29.884	2.8335	[0]	[-29.884]	[17.142]	[56.0]	[1.94]	['11-PYRD']	13	['0.286']	[0]	['[37.53112405108687, 32.23562560059108, 28.196472495339602]']	[2.2316518606]	0.213	TRUE	FALSE
-29.873	2.8335	[5]	[-29.873]	[6.813]	[194.0]	[1.53]	['06-BENF']	2	['0.309']	[0]	['[31.17652891756605, 50.248398358897894, 19.88010711394461]']	[3.7606055909]	0.224	FALSE	FALSE
-29.865	2.8335	[4]	[-29.865]	[32.703]	[8.0]	[5.51]	['07-MEOH']	3	['0.127']	[0]	['[21.924420886889486, 28.527313648341906, 27.725781760656208]']	[1.0688867376]	0.232	FALSE	FALSE
-29.841	2.8335	[4, 12]	[-29.841, -25.919]	[1.022, 6.867]	[31.0, 22.0]	[1.5899999999999999, 1.51]	['13-ACEY', '15-ACEY']	5	['0.175', '0.106']	[0, 5]	['[22.258488578314942, 23.18473940280315, 32.20210825568281]', '[22.080348608628935, 23.016303092829897, 32.46182904354407]']	[1.5542818296, 1.4089151169]	0.256	FALSE	TRUE
-29.816	2.8335	[15]	[-29.816]	[9.918]	[12.0]	[2.33]	['10-FORM']	1	['0.501']	[0]	['[33.12185157887417, 25.9215342290467, 30.48289360258662]']	[1.0955245363]	0.281	FALSE	FALSE
-29.744	2.8335	[4]	[-29.744]	[30.225]	[12.0]	[1.06]	['09-PIRZ']	8	['0.147']	[1]	['[20.674970095437597, 17.465352934435405, 25.352766346131137]']	[1.5553258231]	0.353	FALSE	FALSE
-29.733	2.8335	[0, 1, 2]	[-29.733, -29.237, -24.495]	[11.46, None, None]	[17.0, 9.0, 5.0]	[0.7000000000000001, 0.96, 0.42]	['01-BENX', '03-PRPX', '03-PRPX']	3	['0.12', '0.116', '0.116']	[0, 0, 1]	['[34.62581739150642, 31.670659750216384, 30.085503719640183]', '[36.57213990799336, 32.54847255534343, 29.226624269548065]', '[33.553514132132136, 31.174529109305677, 30.97635526057787]']	[1.4245953389000001, 1.1673620724, 0.9751711105]	0.364	TRUE	FALSE
-29.589	2.8335	[3]	[-29.589]	[2.151]	[128.0]	[1.18]	['06-BENF']	4	['0.328']	[0]	['[31.44394331905117, 50.494292006188765, 19.03279430639449]']	[4.0285339506]	0.508	FALSE	FALSE
-29.582	2.8335	[1]	[-29.582]	[None]	[7.0]	[0.5]	['03-PRPX']	5	['0.109']	[0]	['[38.73340433743179, 32.664232029965255, 29.43332230562111]']	[1.372277833]	0.515	FALSE	FALSE
-29.509	2.8335	[1]	[-29.509]	[28.002]	[46.0]	[2.7]	['02-BETH']	4	['0.178']	[1]	['[16.61535070335262, 24.604736298331687, 23.1249828123682]']	[2.2041328717]	0.588	FALSE	FALSE
-29.486	2.8335	[1, 36]	[-29.486, -22.889]	[15.447, 2.121]	[21.0, 11.0]	[1.05, 1.77]	['01-BENX', '16-DMEE']	1	['0.502', '0.488']	[1, 8]	['[23.608827857840147, 22.686679097747326, 31.169730443077583]', '[20.20480684469896, 23.22557481503213, 31.48958409026234]']	[1.6411899897, 1.1974772992]	0.611	FALSE	TRUE
-29.263	2.8335	[3]	[-29.263]	[2.122]	[27.0]	[1.9100000000000001]	['03-PRPX']	1	['0.487']	[1]	['[36.03564710746265, 31.664762542702658, 30.613592765814584]']	[2.5497224194]	0.834	TRUE	FALSE
-29.114	2.8335	[1]	[-29.114]	[1.207]	[26.0]	[1.26]	['05-MEPY']	8	['0.134']	[1]	['[31.277535088800512, 35.372625857239264, 37.44505495081943]']	[1.7532988446000002]	0.983	FALSE	FALSE
-29.078	2.8335	[13, 37]	[-29.078, -24.55]	[3.896, 20.168]	[10.0, 6.0]	[3.45, 3.59]	['08-IMIA', '16-DMEE']	1	['0.494', '0.488']	[3, 9]	['[39.57151480189347, 38.2140426122468, 21.36248110708613]', '[38.64067212723694, 38.3173779404425, 20.952403209012694]']	[1.4739072962, 1.2378654377]	1.019	FALSE	FALSE
-29.056	2.8335	[7]	[-29.056]	[None]	[44.0]	[1.9100000000000001]	['09-PIRZ']	4	['0.316']	[2]	['[26.978022947099348, 26.446384919563965, 28.441454878320428]']	[2.1210377977]	1.041	TRUE	TRUE
-28.918	2.8335	[6]	[-28.918]	[1.627]	[16.0]	[3.11]	['04-DMEE']	1	['0.443']	[2]	['[16.15159235261666, 23.264743403121948, 25.491425068967175]']	[2.0267839573]	1.179	FALSE	FALSE
-28.809	2.8335	[16]	[-28.809]	[2.7800000000000002]	[16.0]	[0.7000000000000001]	['16-DMEE']	3	['0.112']	[0]	['[31.58504295886836, 28.66805851518246, 36.3112793774756]']	[1.3655958204]	1.288	FALSE	FALSE
-28.771	2.8335	[9, 23]	[-28.771, -26.945]	[None, 1.212]	[14.0, 34.0]	[2.54, 3.44]	['07-MEOH', '14-MAMY']	1	['0.545', '0.49']	[1, 5]	['[17.191733589548615, 17.387034837348946, 27.88616428631155]', '[14.35866944040482, 18.171012477260916, 25.934346280356348]']	[1.0606249056000001, 2.4156387045]	1.326	FALSE	FALSE
-28.312	2.8335	[15]	[-28.312]	[None]	[14.0]	[2.32]	['15-ACEY']	3	['0.12']	[1]	['[13.59721603354946, 18.83574760421775, 21.518870379143316]']	[1.2849228402000001]	1.785	FALSE	FALSE
-28.265	2.8335	[7, 1]	[-28.265, -25.871]	[22.933, 0.075]	[17.0, 39.0]	[1.04, 1.25]	['09-PIRZ', '02-BETH']	2	['0.279', '0.516']	[1, 1]	['[39.826367290264905, 39.54030481318316, 16.241482783697865]', '[38.91949120542537, 43.05064556534123, 13.120229138420909]']	[1.6457992971, 1.9848352832]	1.832	FALSE	FALSE
-28.244	2.8335	[0]	[-28.244]	[3.904]	[99.0]	[2.84]	['02-BETH']	2	['0.516']	[0]	['[16.129052579569652, 22.922022709396057, 22.510062118983384]']	[3.6443539689]	1.853	FALSE	FALSE
-27.469	2.8335	[8, 10]	[-27.469, -22.851]	[1.4809999999999999, 3.762]	[25.0, 10.0]	[4.1, 1.6]	['09-PIRZ', '11-PYRD']	2	['0.279', '0.305']	[2, 2]	['[34.16946920297372, 32.375725356833065, 31.311233424269286]', '[36.71816550252265, 31.25641151967871, 30.551109664621908]']	[1.6045206197000002, 1.7011420781000002]	2.628	TRUE	FALSE
-27.379	2.8335	[6]	[-27.379]	[2.384]	[19.0]	[0.97]	['10-FORM']	3	['0.106']	[0]	['[27.05611489081118, 29.882396885258437, 37.47973528435839]']	[1.5534391972]	2.718	FALSE	FALSE
-27.308	2.8335	[11]	[-27.308]	[None]	[9.0]	[1.44]	['14-MAMY']	3	['0.139']	[0]	['[25.998561403788965, 22.760716017775085, 31.615566879677406]']	[1.1966382438]	2.789	FALSE	TRUE
-27.226	2.8335	[12]	[-27.226]	[0.1]	[5.0]	[0.16]	['14-MAMY']	3	['0.139']	[1]	['[28.521906355198524, 30.27197260880946, 22.710116159105883]']	[0.9763839276]	2.871	TRUE	FALSE
-27.142	2.8335	[8]	[-27.142]	[None]	[10.0]	[0.9500000000000001]	['14-MAMY']	5	['0.112']	[2]	['[31.208031928704617, 33.84580872097813, 21.561798715695133]']	[1.0488042584]	2.955	FALSE	FALSE
-27.136	2.8335	[26]	[-27.136]	[3.63]	[45.0]	[0.78]	['15-ACEY']	1	['0.52']	[2]	['[13.535177347368217, 18.32231311848144, 20.43211068325857]']	[2.2261137538]	2.961	FALSE	FALSE
-27.003	2.8335	[8]	[-27.003]	[0.531]	[8.0]	[4.85]	['07-MEOH']	1	['0.545']	[0]	['[26.85405470162936, 27.996173216838237, 28.545026164673057]']	[1.2326313371]	3.094	TRUE	FALSE
-26.848	2.8335	[6]	[-26.848]	[8.66]	[12.0]	[2.63]	['14-MAMY']	5	['0.112']	[0]	['[16.180886467038718, 23.989917848722158, 33.741620662202116]']	[0.8994921119]	3.249	FALSE	FALSE
-26.791	2.8335	[29, 5, 20]	[-26.791, -24.002, -18.943]	[0.308, 0.512, 3.484]	[24.0, 14.0, 5.0]	[1.27, 3.5300000000000002, 0.79]	['16-DMEE', '04-DMEE', '14-MAMY']	1	['0.488', '0.443', '0.49']	[0, 1, 2]	['[31.736897599783745, 28.715212614808333, 36.74891924543074]', '[30.96430687175434, 30.16933810384153, 32.614257099089535]', '[30.32820620163008, 31.580000042915348, 35.11311429876555]']	[1.3485783299, 2.2311118796000002, 0.9175108668]	3.306	TRUE	FALSE
-26.692	2.8335	[3]	[-26.692]	[5.318]	[15.0]	[3.06]	['04-DMEE']	5	['0.131']	[1]	['[30.73153753654144, 30.27814479615283, 34.73242820923679]']	[1.375745108]	3.405	TRUE	FALSE
-26.176	2.8335	[0]	[-26.176]	[None]	[16.0]	[0.56]	['05-MEPY']	8	['0.134']	[0]	['[23.817578500087844, 35.19491283121174, 37.67049065048909]']	[1.7154388644]	3.921	FALSE	FALSE
-26.175	2.8335	[21]	[-26.175]	[0.848]	[25.0]	[2.06]	['14-MAMY']	1	['0.49']	[3]	['[16.57392844413618, 22.659436987464378, 33.95597973139012]']	[2.1340732094]	3.922	FALSE	FALSE
-26.144	2.8335	[2]	[-26.144]	[2.374]	[85.0]	[2.73]	['02-BETH']	2	['0.516']	[2]	['[25.474674172917418, 15.087206291712107, 24.009081116993464]']	[2.5137532562000002]	3.953	FALSE	FALSE
-26.14	2.8335	[9]	[-26.14]	[18.705]	[7.0]	[1.58]	['10-FORM']	3	['0.106']	[3]	['[20.2789352392941, 31.88652569350423, 32.500433721213554]']	[1.240038311]	3.957	FALSE	FALSE
-25.834	2.8335	[6]	[-25.834]	[5.718]	[50.0]	[4.55]	['09-PIRZ']	4	['0.316']	[1]	['[20.8723829922136, 17.577657225844355, 24.593023266473182]']	[2.2115813249]	4.263	FALSE	FALSE
-25.453	2.8335	[8]	[-25.453]	[2.831]	[19.0]	[2.9699999999999998]	['10-FORM']	3	['0.106']	[2]	['[33.25372541008713, 25.68221916985263, 29.888881209264692]']	[1.9788035388]	4.644	TRUE	FALSE
-25.069	2.8335	[13]	[-25.069]	[None]	[6.0]	[3.68]	['14-MAMY']	3	['0.139']	[2]	['[11.223449465579664, 20.849321724249158, 26.29107760753712]']	[0.8137822826000001]	5.028	FALSE	FALSE
-24.573	2.8335	[4]	[-24.573]	[62.741]	[37.0]	[2.06]	['06-BENF']	4	['0.328']	[1]	['[27.01328426065568, 34.553106487278676, 23.94166485734669]']	[3.6888908405]	5.524	TRUE	FALSE
-24.38	2.8335	[9]	[-24.38]	[9.867]	[17.0]	[1.4]	['15-ACEY']	5	['0.106']	[0]	['[17.77780663771792, 26.869411756534273, 19.86758808876996]']	[1.2769882838]	5.717	FALSE	FALSE
-24.345	2.8335	[28, 7]	[-24.345, -20.511]	[2.219, 2.904]	[16.0, 5.0]	[2.26, 3.8]	['15-ACEY', '04-DMEE']	1	['0.52', '0.443']	[7, 3]	['[17.529699695158236, 31.299813330518177, 26.405572236269396]', '[20.709716508595506, 32.52914600648517, 26.981538905356317]']	[1.4286840522, 1.0442973197]	5.752	FALSE	FALSE
-24.321	2.8335	[18]	[-24.321]	[2.836]	[16.0]	[1.07]	['14-MAMY']	1	['0.49']	[0]	['[30.005110300096135, 29.45826492119396, 23.07756621707072]']	[1.3313595654000001]	5.776	TRUE	FALSE
-23.921	2.8335	[12, 22]	[-23.921, -21.471]	[4.7940000000000005, 0.686]	[15.0, 6.0]	[4.16, 2.26]	['08-IMIA', '14-MAMY']	1	['0.494', '0.49']	[2, 4]	['[13.541149078002903, 24.675733006861996, 32.43336211373362]', '[11.348455045223073, 26.478940878642824, 31.92621876463619]']	[1.41367347, 0.9096358572000001]	6.176	FALSE	FALSE
-23.8	2.8335	[14]	[-23.8]	[None]	[5.0]	[2.37]	['14-MAMY']	3	['0.139']	[3]	['[16.781466575709082, 23.124835982648257, 34.42804900752476]']	[0.9488695899]	6.297	FALSE	FALSE
-23.541	2.8335	[0, 4]	[-23.541, -20.896]	[0.657, 0.069]	[21.0, 7.0]	[0.61, 0.24]	['01-BENX', '04-DMEE']	1	['0.502', '0.443']	[0, 0]	['[28.933305063781912, 50.730565377863115, 20.205912543419746]', '[30.356219476981245, 51.5426464655839, 20.003829376911092]']	[1.6299104511, 1.1377620956]	6.556	FALSE	FALSE
-23.514	2.8335	[11]	[-23.514]	[10.618]	[30.0]	[0.8300000000000001]	['15-ACEY']	5	['0.106']	[3]	['[31.62061318164701, 21.692180001845582, 23.919744928880668]']	[1.9493741847]	6.583	TRUE	TRUE
-23.275	2.8335	[7]	[-23.275]	[None]	[6.0]	[4.35]	['10-FORM']	3	['0.106']	[1]	['[22.823602894325198, 24.492198706447976, 32.88078079969665]']	[0.9628515605]	6.822	FALSE	TRUE
-23.255	2.8335	[14]	[-23.255]	[2.446]	[18.0]	[0.21]	['15-ACEY']	5	['0.106']	[8]	['[18.317909637471896, 19.668679704297556, 34.79546596601508]']	[1.4303416489]	6.842	FALSE	FALSE
-23.027	2.8335	[7]	[-23.027]	[5.13]	[9.0]	[1.69]	['14-MAMY']	5	['0.112']	[1]	['[32.69914938914277, 41.43956043693395, 26.13744864009188]']	[1.0808933264]	7.07	FALSE	FALSE
-22.981	2.8335	[6]	[-22.981]	[5.66]	[14.0]	[2.23]	['09-PIRZ']	2	['0.279']	[0]	['[26.222940175251022, 25.572736178891923, 29.843493070641006]']	[1.4016251592]	7.116	FALSE	TRUE
-22.943	2.8335	[13]	[-22.943]	[6.743]	[8.0]	[2.91]	['15-ACEY']	5	['0.106']	[6]	['[29.866010050812694, 22.91854126907514, 30.818483400850646]']	[1.1987529613]	7.154	FALSE	FALSE
-22.907	2.8335	[10]	[-22.907]	[0.848]	[11.0]	[3.51]	['08-IMIA']	1	['0.494']	[0]	['[34.23549951587713, 39.95010520043792, 28.343245223374073]']	[1.6214190968]	7.19	FALSE	FALSE
-22.52	2.8335	[3]	[-22.52]	[9.392]	[11.0]	[1.17]	['09-PIRZ']	8	['0.147']	[0]	['[40.409182195086245, 39.86644498670839, 15.797131581681825]']	[1.4706077315]	7.577	FALSE	FALSE
-22.382	2.8335	[31]	[-22.382]	[2.327]	[21.0]	[2.2800000000000002]	['16-DMEE']	1	['0.488']	[3]	['[17.29882033622823, 29.27364557620766, 21.620394199262716]']	[1.4395208994]	7.715	FALSE	FALSE
-22.251	2.8335	[0]	[-22.251]	[7.003]	[17.0]	[1.54]	['02-BETH']	4	['0.178']	[0]	['[38.822964210701564, 42.93881618112084, 12.959931484733946]']	[1.8599141729]	7.846	FALSE	FALSE
-22.168	2.8335	[2]	[-22.168]	[1.441]	[11.0]	[1.45]	['03-PRPX']	1	['0.487']	[0]	['[14.450749767435799, 11.272116931128318, 28.291915410707574]']	[1.3161277074]	7.929	FALSE	FALSE
-21.71	2.8335	[24]	[-21.71]	[0.5710000000000001]	[27.0]	[0.49]	['15-ACEY']	1	['0.52']	[0]	['[20.536770620082635, 20.24583913900554, 35.94717291452196]']	[1.7738372709]	8.387	FALSE	FALSE
-21.59	2.8335	[27]	[-21.59]	[1.557]	[22.0]	[0.29]	['15-ACEY']	1	['0.52']	[3]	['[31.461586748374973, 25.276600285388955, 19.13997582097437]']	[1.5763289153]	8.507	TRUE	FALSE
-21.494	2.8335	[14]	[-21.494]	[None]	[5.0]	[4.76]	['08-IMIA']	1	['0.494']	[4]	['[30.37004189452142, 31.62995786706, 27.66864201713129]']	[1.1374271254]	8.603	TRUE	FALSE
-21.439	2.8335	[5]	[-21.439]	[20.641]	[14.0]	[1.7000000000000002]	['09-PIRZ']	4	['0.316']	[0]	['[27.27705396907285, 26.545325575346702, 17.544211494245744]']	[1.5809034246]	8.658	FALSE	TRUE
-21.402	2.8335	[2]	[-21.402]	[7.493]	[12.0]	[3.59]	['05-MEPY']	8	['0.134']	[2]	['[30.835364597891584, 50.9712084412547, 17.834215997554306]']	[1.7090744819]	8.695	FALSE	FALSE
-21.001	2.8335	[32]	[-21.001]	[0.007]	[19.0]	[0.81]	['16-DMEE']	1	['0.488']	[4]	['[19.41153636382798, 32.39897369673091, 32.6376887673237]']	[1.6449144536]	9.096	FALSE	FALSE
-20.751	2.8335	[10]	[-20.751]	[None]	[8.0]	[1.73]	['15-ACEY']	5	['0.106']	[1]	['[34.05419738845339, 46.91915389021438, 13.390337713092526]']	[1.2874942187]	9.346	FALSE	FALSE
-20.683	2.8335	[35]	[-20.683]	[0.6970000000000001]	[7.0]	[1.46]	['16-DMEE']	1	['0.488']	[7]	['[40.45261476180172, 35.23594595993979, 25.93824906377131]']	[1.3067937836]	9.414	FALSE	FALSE
-20.513	2.8335	[5]	[-20.513]	[12.474]	[5.0]	[0.9]	['13-ACEY']	5	['0.175']	[1]	['[41.06985311185101, 35.28422769950278, 23.44516214366657]']	[1.1656442353]	9.584	FALSE	FALSE
-20.453	2.8335	[9]	[-20.453]	[8.854]	[6.0]	[0.51]	['11-PYRD']	2	['0.305']	[1]	['[31.600984941622475, 42.02717756957615, 24.744057575943906]']	[1.3132365581]	9.644	FALSE	FALSE
-20.109	2.8335	[33]	[-20.109]	[0.744]	[8.0]	[0.9]	['16-DMEE']	1	['0.488']	[5]	['[23.17219209094881, 36.835218090515596, 18.501372888071813]']	[1.1821346997]	9.988	FALSE	FALSE
-19.707	2.8335	[30]	[-19.707]	[1.221]	[11.0]	[1.1]	['16-DMEE']	1	['0.488']	[1]	['[37.44395631499968, 24.7789270064817, 33.69390065245571]']	[1.3781430915000001]	10.39	FALSE	FALSE
-19.421	2.8335	[25]	[-19.421]	[1.209]	[9.0]	[1.69]	['15-ACEY']	1	['0.52']	[1]	['[33.41232656961378, 46.113652288131924, 13.598161706433899]']	[1.163651986]	10.676	FALSE	FALSE
-19.374	2.8335	[11]	[-19.374]	[3.882]	[5.0]	[0.78]	['08-IMIA']	1	['0.494']	[1]	['[26.506092488070454, 20.221403824978008, 28.013907284239803]']	[1.0046070538]	10.723	FALSE	TRUE
-19.134	2.8335	[34]	[-19.134]	[2.007]	[7.0]	[0.93]	['16-DMEE']	1	['0.488']	[6]	['[20.165100382510314, 17.580217486947934, 14.67167511329826]']	[1.1718524893]	10.963	FALSE	FALSE
-19.111	2.8335	[3]	[-19.111]	[1.274]	[18.0]	[1.22]	['02-BETH']	2	['0.516']	[3]	['[20.530406142821874, 14.348792459431955, 30.31280307074193]']	[1.8881447542]	10.986	FALSE	FALSE
-18.226	2.8335	[15]	[-18.226]	[3.324]	[7.0]	[0.36]	['15-ACEY']	5	['0.106']	[9]	['[26.874962089247326, 10.636518823150654, 26.271223848414166]']	[1.3423710136]	11.871	FALSE	FALSE

## Sheet: 3tzr
best_FES	delta	old_clstr	FES	sigma	volume	buriedness	probe	clstr_id	clstr_pop	pocket_ID	g	gyr_p	DDG	validating
-30.5	6.393	[8, 17, 1, 27, 6]	[-30.5, -30.452, -30.448, -27.777, -26.73]	[None, None, None, 17.921, 15.634]	[23, 20, 20, 6, 6]	[2.88, 2.41, 2.21, 3.45, 4.1]	['05-MEPY', '11-PYRD', '02-BETH', '14-MAMY-ions', '04-DMEE']	1	['0.628', '0.857', '0.913', '0.845', '0.769']	[0, 0, 0, 5, 0]	['[27.7314032657742, 26.54320505826305, 30.694961570599588]', '[27.596016526373067, 26.701042183323167, 31.304794113534463]', '[27.62402051795254, 24.29486841866631, 31.90570462067583]', '[22.69572226209354, 26.810185906117894, 32.48727926878391]', '[25.51736584284291, 28.10590805374529, 31.344025385002467]']	[1.7349798823, 1.4936339952, 2.008923366, 0.8826617287, 1.142236708]	0	TRUE
-30.498	6.393	[9]	[-30.498]	[0.756]	[147]	[1.43]	['06-BENF']	1	['0.724']	[0]	['[15.75990677491696, 16.398886502511814, 17.74348023433027]']	[3.6743530378]	0.002	FALSE
-30.328	6.393	[9, 11]	[-30.328, -30.076]	[None, None]	[8, 19]	[1.1400000000000001, 0.93]	['10-FORM', '13-ACEY']	3	['0.127', '0.196']	[0, 0]	['[23.449694494509934, 22.556178410330638, 35.82986568323888]', '[22.721931496440796, 21.917745925279476, 33.34083116140023]']	[1.1458476731, 1.2826199562]	0.172	TRUE
-30.324	6.393	[4]	[-30.324]	[0.062]	[124]	[1.56]	['06-BENF']	2	['0.251']	[0]	['[15.270618947207916, 15.798337252381483, 19.0149811340447]']	[3.7696339332]	0.176	FALSE
-30.304	6.393	[28]	[-30.304]	[2.22]	[34]	[0.42]	['15-ACEY-ions']	1	['0.769']	[0]	['[27.615936729145712, 40.757432649318396, 28.864220552013524]']	[1.3807379738]	0.196	FALSE
-30.302	6.393	[8]	[-30.302]	[26.556]	[20]	[1.35]	['08-IMIA']	3	['0.265']	[0]	['[32.085682647455975, 31.23360507696967, 32.142870629785804]']	[1.4447169576]	0.198	FALSE
-30.275	6.393	[0]	[-30.275]	[20.532]	[20]	[3.7]	['01-BENX']	1	['0.758']	[0]	['[23.843412376797186, 31.381026907852767, 29.099492325355033]']	[1.4240927783]	0.225	FALSE
-30.257	6.393	[4]	[-30.257]	[None]	[16]	[1.06]	['04-DMEE']	3	['0.14']	[0]	['[26.08776832948733, 27.424959873397494, 39.06349381054739]']	[1.3435323675]	0.243	FALSE
-30.248	6.393	[12]	[-30.248]	[None]	[35]	[0.8]	['15-ACEY-ions']	3	['0.131']	[0]	['[27.615342792818605, 40.546637112244284, 29.213164552209882]']	[1.4614714992]	0.252	FALSE
-30.191	6.393	[10]	[-30.191]	[None]	[10]	[2.9]	['12-MAMY']	3	['0.132']	[0]	['[28.030814115682208, 27.33241780725564, 26.23540584044426]']	[1.0463884068]	0.309	FALSE
-30.179	6.393	[15, 4]	[-30.179, -28.276]	[7.364, 8.991]	[24, 14]	[2.61, 2.4]	['09-PIRZ', '03-PRPX']	1	['0.787', '0.765']	[0, 2]	['[35.44803653295785, 29.41886750804588, 31.84830924245107]', '[34.80359215585662, 28.37694769504306, 31.87190183972564]']	[1.6439431715000001, 1.3212662203]	0.321	FALSE
-30.083	6.393	[13]	[-30.083]	[None]	[21]	[1.9]	['16-BENX']	3	['0.178']	[0]	['[28.66818613554348, 20.432472485583805, 21.372049440819218]']	[1.6302859834999999]	0.417	FALSE
-29.974	6.393	[14, 33]	[-29.974, -23.923000000000002]	[None, 10.99]	[15, 14]	[2.66, 3.52]	['08-IMIA', '16-BENX']	1	['0.643', '0.736']	[1, 4]	['[19.785247693115696, 29.411191970261935, 35.806971660560784]', '[17.2688069783618, 29.417835544068407, 35.81646029040592]']	[1.2391053626, 1.4242860399000001]	0.526	FALSE
-29.905	6.393	[7]	[-29.905]	[None]	[12]	[2.4]	['09-PIRZ']	2	['0.186']	[1]	['[35.640839732518536, 29.77665854862714, 32.032837901604815]']	[1.5973977041]	0.595	FALSE
-29.8	6.393	[1]	[-29.8]	[None]	[24]	[2.03]	['01-BENX']	3	['0.163']	[1]	['[16.7946326919467, 32.73819596842765, 31.464404328267587]']	[1.5733300999000002]	0.7	FALSE
-29.704	6.393	[21]	[-29.704]	[None]	[28]	[2.04]	['13-ACEY']	1	['0.722']	[2]	['[23.964382556690214, 23.231080428587145, 34.38466745212719]']	[1.7191994089]	0.796	TRUE
-29.649	6.393	[7, 13]	[-29.649, -22.003]	[None, 16.75]	[8, 8]	[3.1, 2.36]	['04-DMEE', '08-IMIA']	1	['0.769', '0.643']	[1, 0]	['[26.21550752448745, 27.76715868079108, 39.02103053657817]', '[26.57751973163566, 28.05933094844267, 39.327057843938135]']	[1.1628745594, 1.2555104688]	0.851	FALSE
-29.535	6.393	[19]	[-29.535]	[17.137]	[7]	[1.67]	['12-MAMY']	1	['0.768']	[1]	['[22.77139963943727, 23.497839972080943, 30.020126010211577]']	[0.7728660588]	0.965	TRUE
-29.19	6.393	[8]	[-29.19]	[None]	[5]	[2.47]	['11-PYRD']	2	['0.124']	[0]	['[32.29000630833567, 20.379984935714333, 45.62998970484118]']	[1.2648894809]	1.31	FALSE
-29.083	6.393	[11]	[-29.083]	[2.933]	[15]	[3.13]	['07-MEOH']	1	['0.694']	[1]	['[27.08808014205959, 22.68334889111843, 36.65587444512451]']	[1.2981435489]	1.417	TRUE
-28.653	6.393	[1]	[-28.653]	[None]	[24]	[4.46]	['05-MEPY']	2	['0.323']	[1]	['[28.968593876050324, 26.56118183094846, 30.174947030134994]']	[1.9433281079]	1.847	TRUE
-28.306	6.393	[2]	[-28.306]	[None]	[6]	[2.22]	['03-PRPX']	3	['0.155']	[0]	['[35.03843864033972, 31.06762813017979, 34.498268394994355]']	[0.8533974523000001]	2.194	FALSE
-28.04	6.393	[0]	[-28.04]	[5.641]	[40]	[0.98]	['05-MEPY']	2	['0.323']	[0]	['[32.25127033883597, 22.522437519860123, 22.268802169898667]']	[1.9211598812]	2.46	FALSE
-27.827	6.393	[6]	[-27.827]	[None]	[10]	[4.96]	['07-MEOH']	3	['0.216']	[1]	['[27.567451359600504, 22.805806896464528, 27.003158536627534]']	[1.2260164468]	2.673	TRUE
-27.383	6.393	[10]	[-27.383]	[7.434]	[7]	[3.52]	['07-MEOH']	1	['0.694']	[0]	['[34.69303458265351, 24.44912120676792, 35.32994542032707]']	[0.7741042518]	3.117	FALSE
-27.093	6.393	[29]	[-27.093]	[1.165]	[96]	[1.6600000000000001]	['16-BENX']	1	['0.736']	[0]	['[28.61063668796488, 32.23701619629255, 25.071818299442988]']	[3.3957541235]	3.407	FALSE
-27.07	6.393	[31, 3]	[-27.07, -26.554]	[7.145, 0.524]	[30, 31]	[1.35, 1.62]	['16-BENX', '03-PRPX']	1	['0.736', '0.765']	[2, 1]	['[15.27352983381095, 25.861033001024207, 39.713200894140634]', '[15.196523549191966, 28.72403442676913, 40.47536364299773]']	[1.6044159133, 2.2601286201]	3.43	FALSE
-27.009	6.393	[34, 16, 12]	[-27.009, -23.396, -21.021]	[None, 9.123, 7.325]	[39, 5, 5]	[3.18, 2.69, 3.08]	['16-BENX', '10-FORM', '07-MEOH']	1	['0.736', '0.767', '0.694']	[5, 0, 2]	['[24.506580279449352, 34.88587591183084, 35.859694397942086]', '[22.73065181489135, 35.359137474333714, 36.8872155202954]', '[25.948995473299792, 34.354739312889805, 37.058048971271475]']	[1.6598380942, 0.9632283959000001, 1.0122168238]	3.491	FALSE
-26.871	6.393	[9]	[-26.871]	[20.832]	[11]	[2.29]	['11-PYRD']	2	['0.124']	[1]	['[35.24679703291412, 26.25204190391737, 51.49735508184406]']	[1.4689409771]	3.629	FALSE
-26.834	6.393	[5]	[-26.834]	[9.597]	[5]	[2.09]	['07-MEOH']	3	['0.216']	[0]	['[31.011853845398672, 30.329839620838627, 56.864801746630725]']	[0.8782420466]	3.666	FALSE
-26.729	6.393	[26, 18]	[-26.729, -26.453]	[0.984, 1.9609999999999999]	[8, 8]	[4.53, 3.39]	['14-MAMY-ions', '12-MAMY']	1	['0.845', '0.768']	[4, 0]	['[29.28121122948723, 25.066012672007666, 43.79356181590323]', '[29.60148764189633, 25.740643507915163, 42.62849506303948]']	[0.9562000893, 0.9561576275]	3.771	FALSE
-26.068	6.393	[0]	[-26.068]	[None]	[11]	[4.87]	['01-BENX']	3	['0.163']	[0]	['[23.2278745845399, 31.71969342837474, 29.624169002401228]']	[1.4807988501]	4.432	FALSE
-25.42	6.393	[7]	[-25.42]	[None]	[5]	[6.05]	['07-MEOH']	3	['0.216']	[2]	['[23.533349457223128, 24.323050525309856, 26.64461978885652]']	[0.6502369676]	5.08	TRUE
-25.269	6.393	[25]	[-25.269]	[0.341]	[13]	[2.51]	['14-MAMY-ions']	1	['0.845']	[3]	['[33.58443839671681, 39.24125453340658, 32.9304966128801]']	[1.2935496602]	5.231	FALSE
-25.073	6.393	[6]	[-25.073]	[12.812]	[16]	[3.43]	['09-PIRZ']	2	['0.186']	[0]	['[35.368427191835785, 37.22575049750834, 57.87831427191219]']	[1.6146331844000001]	5.427	FALSE
-25.062	6.393	[3]	[-25.062]	[None]	[6]	[1.18]	['03-PRPX']	3	['0.155']	[1]	['[13.53000009059906, 31.088733066560078, 40.97729991404153]']	[1.1858213698]	5.438	FALSE
-24.294	6.393	[2, 20]	[-24.294, -23.278]	[1.44, 1.048]	[10, 12]	[1.1400000000000001, 1.47]	['03-PRPX', '13-ACEY']	1	['0.765', '0.722']	[0, 1]	['[28.347861109795613, 20.013545301654915, 49.431555315276746]', '[26.13979159933928, 19.05272724943243, 46.57443567786261]']	[1.1580738395, 1.3184030646]	6.206	FALSE
-23.898	6.393	[22]	[-23.898]	[2.336]	[6]	[0.46]	['14-MAMY-ions']	1	['0.845']	[0]	['[20.030258353648605, 19.95595771822833, 31.54241558607718]']	[0.8590537285000001]	6.602	FALSE
-23.644	6.393	[2]	[-23.644]	[11.576]	[15]	[2.01]	['05-MEPY']	2	['0.323']	[2]	['[25.617867084009596, 20.96074061334376, 46.69065104241948]']	[1.7600862501]	6.856	FALSE
-23.26	6.393	[24]	[-23.26]	[7.619]	[10]	[1.65]	['14-MAMY-ions']	1	['0.845']	[2]	['[32.64992255541763, 35.56511963878997, 43.11178915020096]']	[1.0728588123]	7.24	FALSE
-23.202	6.393	[23]	[-23.202]	[2.967]	[8]	[1.99]	['14-MAMY-ions']	1	['0.845']	[1]	['[20.02470971651752, 20.495261498548103, 24.118665956279603]']	[1.0938553669]	7.298	FALSE
-21.518	6.393	[5]	[-21.518]	[3.362]	[6]	[2.64]	['03-PRPX']	1	['0.765']	[3]	['[20.038832789941903, 33.9104382807396, 27.286439407354766]']	[1.2743931018999999]	8.982	FALSE
-21.123	6.393	[5]	[-21.123]	[2.719]	[26]	[1.48]	['06-BENF']	2	['0.251']	[1]	['[36.87476914925703, 30.542479760757058, 55.156929361458886]']	[3.022713679]	9.377	FALSE
-19.386	6.393	[3]	[-19.386]	[None]	[5]	[3.11]	['05-MEPY']	2	['0.323']	[3]	['[31.72811608855349, 22.67428131807041, 50.055717747328764]']	[1.2594240555]	11.114	FALSE
-19.052	6.393	[30]	[-19.052]	[1.008]	[12]	[0.47000000000000003]	['16-BENX']	1	['0.736']	[1]	['[13.736763729978758, 26.60398883834259, 44.785166040350454]']	[1.4208802192]	11.448	FALSE
-17.533	6.393	[32]	[-17.533]	[0.301]	[7]	[0.86]	['16-BENX']	1	['0.736']	[3]	['[32.69331804173194, 39.09531832016782, 58.876935529895476]']	[1.1396822582]	12.967	FALSE

## Sheet: 2nok
best_FES	delta	old_clstr	FES	sigma	volume	buriedness	probe	clstr_id	clstr_pop	pocket_ID	g	gyr_p	DDG	validating
-30.971	3.408	[6]	[-30.971]	[27.283]	[10.0]	[4.11]	['04-DMEE']	1	['0.799']	[0]	['[43.877792772374164, 21.79890762182241, 46.54962702026778]']	[1.3097297047]	0	FALSE
-30.952	3.408	[10, 4]	[-30.952, -30.936]	[2.627, 21.094]	[33.0, 36.0]	[1.56, 4.11]	['09-PIRZ', '02-BETH']	1	['0.823', '0.813']	[0, 0]	['[39.2486588443223, 35.944541646506046, 36.88435610537175]', '[40.246347659726595, 32.37299577560402, 35.66488473533789]']	[1.6616016763, 2.126478347]	0.019	FALSE
-30.948	3.408	[6]	[-30.948]	[10.725999999999999]	[101.0]	[1.96]	['06-BENF']	2	['0.103']	[0]	['[22.74625346887331, 43.49255737022643, 31.703134066744738]']	[3.7218359893]	0.023	TRUE
-30.935	3.408	[0]	[-30.935]	[23.658]	[16.0]	[2.61]	['02-BETH']	2	['0.102']	[0]	['[40.83317112385131, 33.064143011790435, 35.96179458590902]']	[1.9198404980000001]	0.036	FALSE
-30.923	3.408	[5, 9, 8, 22, 7, 1]	[-30.923000000000002, -30.923000000000002, -30.918, -30.912, -30.835, -25.778]	[1.764, 1.147, 2.203, 0.311, 15.0, 3.838]	[40.0, 21.0, 241.0, 19.0, 35.0, 14.0]	[4.11, 2.99, 3.06, 2.63, 2.4, 1.47]	['03-PRPX', '08-IMIA', '06-BENF', '15-ACEY-ions', '05-MEPY', '01-BENX']	1	['0.805', '0.802', '0.809', '0.814', '0.812', '0.798']	[0, 0, 0, 0, 0, 1]	['[23.261070167914184, 42.309696923979025, 31.775200412499633]', '[23.14849007375571, 42.48205628799088, 28.917908360360187]', '[23.715892605932325, 42.24656102162466, 31.614326169911024]', '[22.403715140253624, 41.68262317025932, 30.18288637128781]', '[25.252170006590287, 41.007254256684035, 36.04788025330906]', '[25.13272788216778, 43.01056054835644, 34.34702389815642]']	[1.7046257702, 1.4184289082000001, 3.8294691031, 1.4103681218, 2.0049812798, 1.5778691453]	0.048	TRUE
-30.895	3.408	[11]	[-30.895]	[0.039]	[13.0]	[1.4]	['10-FORM']	1	['0.837']	[0]	['[38.87284443876234, 26.049602518368975, 39.940901796627045]']	[0.9834122074]	0.076	FALSE
-30.329	3.408	[15]	[-30.329]	[None]	[7.0]	[3.27]	['12-MAMY']	1	['0.806']	[0]	['[30.738702212526896, 36.49336577107842, 36.58791579188418]']	[0.8978816739000001]	0.642	FALSE
-30.066	3.408	[17]	[-30.066]	[1.5710000000000002]	[17.0]	[1.6600000000000001]	['13-ACEY']	1	['0.81']	[1]	['[39.902753684888616, 24.220361911466046, 52.44447749336134]']	[1.2447311243]	0.905	FALSE
-29.796	3.408	[12, 20]	[-29.796, -21.909]	[3.79, 0.79]	[26.0, 5.0]	[1.73, 3.14]	['11-PYRD', '14-MAMY-ions']	1	['0.823', '0.807']	[0, 2]	['[44.200801551003735, 30.02817402444988, 32.65468750462165]', '[43.67498575960567, 31.180443507611937, 33.15157690673647]']	[1.5528961811, 1.1284563389]	1.175	FALSE
-28.923	3.408	[0]	[-28.923000000000002]	[2.143]	[43.0]	[1.96]	['01-BENX']	1	['0.798']	[0]	['[39.384177244550806, 43.52917962784382, 28.157206029225893]']	[1.6773080587]	2.048	FALSE
-28.621	3.408	[2]	[-28.621]	[19.173]	[19.0]	[1.23]	['05-MEPY']	2	['0.105']	[1]	['[17.776374530472562, 45.70922472353754, 23.185815478258093]']	[1.8139555136]	2.35	FALSE
-28.535	3.408	[24]	[-28.535]	[5.617]	[55.0]	[3.33]	['16-BENX']	1	['0.805']	[1]	['[18.739370999381475, 39.21412930013663, 15.952994605125381]']	[2.8307363012]	2.436	FALSE
-28.214	3.408	[2, 14]	[-28.214, -21.256]	[22.123, 5.724]	[36.0, 9.0]	[3.76, 3.45]	['01-BENX', '11-PYRD']	1	['0.798', '0.823']	[2, 2]	['[31.76652283254884, 41.08909340797762, 29.506588153338082]', '[35.06644654430514, 43.221747914934575, 30.619011737905215]']	[1.6066620009, 1.3327218511]	2.757	FALSE
-28.055	3.408	[19]	[-28.055]	[3.127]	[21.0]	[2.16]	['14-MAMY-ions']	1	['0.807']	[1]	['[25.673207119788703, 36.11446681116459, 25.068477549757677]']	[1.8626487131]	2.916	TRUE
-27.656	3.408	[25]	[-27.656]	[2.605]	[40.0]	[0.89]	['16-BENX']	1	['0.805']	[2]	['[18.498236254201895, 46.26991420172715, 27.28438440502124]']	[1.6543564109000002]	3.315	FALSE
-27.586	3.408	[16]	[-27.586]	[5.915]	[13.0]	[1.28]	['13-ACEY']	1	['0.81']	[0]	['[42.94212742086943, 20.30844652090417, 41.814229860895686]']	[1.2612648219]	3.385	FALSE
-26.878	3.408	[13]	[-26.878]	[20.222]	[21.0]	[2.94]	['11-PYRD']	1	['0.823']	[1]	['[35.2820438330349, 37.304066534826944, 33.305572700596535]']	[1.735151735]	4.093	FALSE
-26.248	3.408	[3]	[-26.248]	[0.063]	[27.0]	[2.07]	['05-MEPY']	2	['0.105']	[2]	['[12.36081493905823, 21.967031977395056, 21.84880988083005]']	[1.81052952]	4.723	FALSE
-25.99	3.408	[27]	[-25.99]	[2.747]	[55.0]	[2.07]	['16-BENX']	1	['0.805']	[4]	['[38.745100072045034, 44.90342375449235, 32.53920778493367]']	[2.3603788732]	4.981	FALSE
-25.183	3.408	[1]	[-25.183]	[2.493]	[22.0]	[1.42]	['05-MEPY']	2	['0.105']	[0]	['[35.98624409053114, 46.13915798289881, 25.799447317814295]']	[1.8385794021000001]	5.788	FALSE
-25.111	3.408	[4]	[-25.111]	[19.774]	[13.0]	[4.11]	['05-MEPY']	2	['0.105']	[3]	['[46.40919333386141, 28.469148764457852, 36.625001396548136]']	[1.5992151389]	5.86	FALSE
-24.877	3.408	[5]	[-24.877]	[12.245]	[16.0]	[1.4100000000000001]	['05-MEPY']	2	['0.105']	[4]	['[23.436608757269468, 31.509749226086143, 36.042503328258405]']	[1.6808773052000001]	6.094	FALSE
-23.885	3.408	[21]	[-23.885]	[3.134]	[6.0]	[2.16]	['14-MAMY-ions']	1	['0.807']	[3]	['[20.75164369459534, 30.82103553456097, 21.39413704349307]']	[1.1150053691]	7.086	FALSE
-22.636	3.408	[23]	[-22.636]	[3.408]	[23.0]	[1.81]	['16-BENX']	1	['0.805']	[0]	['[18.076492685968606, 21.659546025521713, 15.592272806255492]']	[1.5642933]	8.335	FALSE
-21.94	3.408	[26]	[-21.94]	[0.249]	[24.0]	[0.18]	['16-BENX']	1	['0.805']	[3]	['[22.844499695615408, 40.09470400258723, 9.914132809459314]']	[1.6107789556]	9.031	FALSE
-21.83	3.408	[3]	[-21.83]	[0.744]	[16.0]	[2.15]	['01-BENX']	1	['0.798']	[3]	['[38.29046468583007, 40.87734360746289, 37.09156735028829]']	[1.5949141045]	9.141	FALSE
-20.844	3.408	[18]	[-20.844]	[5.6850000000000005]	[6.0]	[0.49]	['14-MAMY-ions']	1	['0.807']	[0]	['[37.13894491155007, 37.741117184398355, 41.0834195582155]']	[0.8551770653]	10.127	FALSE
-17.906	3.408	[28]	[-17.906]	[10.041]	[5.0]	[2.14]	['16-BENX']	1	['0.805']	[5]	['[43.8337674817427, 27.336269528270776, 49.05707432627081]']	[1.3519063078]	13.065	FALSE

[truncated: 2 more sheets: 2lwk, 1mfy]
